# Supplementary material for: Sequential label shift detection in classification data: An application to dengue fever
Source: PLoS One. 2024 Sep 16;19(9):e0310194. doi: 10.1371/journal.pone.0310194 (PMC11404796; doi:10.1371/journal.pone.0310194)
Supplement: S1 Data — Full code for the data analysis and simulations presented in this paper is available at https://github.com/ciaran-evans/label-shift-detection. The data used in the dengue case study was made publicly available by [3], and a copy is provided in the repository with the code. (ZIP) [file pone.0310194.s001.zip]

Archive with 3,450 entries (3,426 files):
- label-shift-detection/
- label-shift-detection/.DS_Store
- __MACOSX/label-shift-detection/._.DS_Store
- label-shift-detection/dengue_original.csv
- __MACOSX/label-shift-detection/._dengue_original.csv
- label-shift-detection/simulation_code/
- label-shift-detection/dengue_analysis.R
- __MACOSX/label-shift-detection/._dengue_analysis.R
- label-shift-detection/lda_qda_classifier_comparison_plot.pdf
- label-shift-detection/README
- __MACOSX/label-shift-detection/._README
- label-shift-detection/dengue_detection_plots.pdf
- label-shift-detection/dengue_code/
- label-shift-detection/simulation_analysis.R
- label-shift-detection/.git/
- label-shift-detection/dengue_output/
- label-shift-detection/simulation_output/
- label-shift-detection/simulation_code/knn_changepoint_break_ls_config4.R
- label-shift-detection/simulation_code/knn_changepoint_config1.R
- label-shift-detection/simulation_code/classifier_vs_ulsif_comparison.R
- label-shift-detection/simulation_code/knn_changepoint_break_ls_config7.R
- label-shift-detection/simulation_code/divergence_cpm_detection_break_label_shift.R
- label-shift-detection/simulation_code/lda_qda_changepoint_classifier_comparison.R
- label-shift-detection/simulation_code/knn_changepoint_break_ls_config9.R
- label-shift-detection/simulation_code/lda_cpm_detection.R
- label-shift-detection/simulation_code/knn_changepoint_break_ls_config3.R
- label-shift-detection/simulation_code/lda_cpm_detection_break_label_shift.R
- label-shift-detection/simulation_code/knn_changepoint_config2.R
- label-shift-detection/simulation_code/knn_changepoint_break_ls_config6.R
- label-shift-detection/simulation_code/knn_changepoint_break_ls_config2.R
- label-shift-detection/simulation_code/knn_changepoint_break_ls_config8.R
- label-shift-detection/simulation_code/classifier_vs_ulsif_break_label_shift.R
- label-shift-detection/simulation_code/knn_changepoint_config3.R
- label-shift-detection/simulation_code/knn_changepoint_break_ls_config5.R
- label-shift-detection/simulation_code/knn_changepoint_break_ls_config1.R
- label-shift-detection/simulation_code/divergence_cpm_detection.R
- label-shift-detection/dengue_code/classifier_cpm_dengue.R
- label-shift-detection/dengue_code/classifier_cpm_dengue_gradual.R
- label-shift-detection/dengue_code/ulsif_dengue.R
- label-shift-detection/dengue_code/dengue_mixture_cusum_abrupt.R
- label-shift-detection/dengue_code/dengue_mixture_cusum_gradual_v2.R
- label-shift-detection/dengue_code/divergence_cpm_dengue.R
- label-shift-detection/.git/config
- label-shift-detection/.git/objects/
- label-shift-detection/.git/HEAD
- label-shift-detection/.git/info/
- label-shift-detection/.git/logs/
- label-shift-detection/.git/description
- label-shift-detection/.git/hooks/
- label-shift-detection/.git/refs/
- label-shift-detection/.git/index
- label-shift-detection/.git/packed-refs
- label-shift-detection/.git/COMMIT_EDITMSG
- label-shift-detection/dengue_output/dengue_mixture_cusum_abrupt_dds_14.txt
- label-shift-detection/dengue_output/dengue_mixture_cusum_abrupt_arls_109.txt
- label-shift-detection/dengue_output/dengue_mixture_cusum_abrupt_arls_121.txt
- label-shift-detection/dengue_output/dengue_mixture_cusum_abrupt_dds_28.txt
- label-shift-detection/dengue_output/dengue_mixture_cusum_abrupt_arls_135.txt
- label-shift-detection/dengue_output/dengue_mixture_cusum_abrupt_arls_479.txt
- label-shift-detection/dengue_output/dengue_mixture_cusum_abrupt_dds_7.txt
- label-shift-detection/dengue_output/dengue_mixture_cusum_abrupt_arls_323.txt
- label-shift-detection/dengue_output/dengue_mixture_cusum_abrupt_dds_256.txt
- label-shift-detection/dengue_output/dengue_mixture_cusum_abrupt_arls_89.txt
- label-shift-detection/dengue_output/dengue_mixture_cusum_abrupt_arls_445.txt
- label-shift-detection/dengue_output/dengue_mixture_cusum_abrupt_arls_451.txt
- label-shift-detection/dengue_output/dengue_mixture_cusum_abrupt_arls_337.txt
- label-shift-detection/dengue_output/dengue_mixture_cusum_abrupt_dds_242.txt
- label-shift-detection/dengue_output/dengue_mixture_cusum_abrupt_arls_76.txt
- label-shift-detection/dengue_output/dengue_mixture_cusum_abrupt_arls_62.txt
- label-shift-detection/dengue_output/dengue_mixture_cusum_abrupt_dds_295.txt
- label-shift-detection/dengue_output/dengue_mixture_cusum_abrupt_arls_486.txt
- label-shift-detection/dengue_output/dengue_mixture_cusum_abrupt_arls_492.txt
- label-shift-detection/dengue_output/dengue_mixture_cusum_abrupt_dds_281.txt
- label-shift-detection/dengue_output/dengue_mixture_cusum_abrupt_dds_478.txt
- label-shift-detection/dengue_output/dengue_mixture_cusum_abrupt_dds_322.txt
- label-shift-detection/dengue_output/dengue_mixture_cusum_abrupt_arls_257.txt
- label-shift-detection/dengue_output/dengue_mixture_cusum_abrupt_dds_444.txt
- label-shift-detection/dengue_output/dengue_mixture_cusum_abrupt_dds_450.txt
- label-shift-detection/dengue_output/dengue_mixture_cusum_abrupt_dds_336.txt
- label-shift-detection/dengue_output/dengue_mixture_cusum_abrupt_arls_243.txt
- label-shift-detection/dengue_output/dengue_mixture_cusum_abrupt_arls_294.txt
- label-shift-detection/dengue_output/dengue_mixture_cusum_abrupt_dds_487.txt
- label-shift-detection/dengue_output/dengue_mixture_cusum_abrupt_dds_493.txt
- label-shift-detection/dengue_output/dengue_mixture_cusum_abrupt_arls_280.txt
- label-shift-detection/dengue_output/dengue_mixture_cusum_abrupt_dds_108.txt
- label-shift-detection/dengue_output/dengue_mixture_cusum_abrupt_dds_120.txt
- label-shift-detection/dengue_output/dengue_mixture_cusum_abrupt_dds_134.txt
- label-shift-detection/dengue_output/dengue_mixture_cusum_abrupt_dds_135.txt
- label-shift-detection/dengue_output/dengue_mixture_cusum_abrupt_dds_121.txt
- label-shift-detection/dengue_output/dengue_mixture_cusum_abrupt_dds_109.txt
- label-shift-detection/dengue_output/dengue_mixture_cusum_abrupt_dds_492.txt
- label-shift-detection/dengue_output/dengue_mixture_cusum_abrupt_arls_281.txt
- label-shift-detection/dengue_output/dengue_mixture_cusum_abrupt_arls_295.txt
- label-shift-detection/dengue_output/dengue_mixture_cusum_abrupt_dds_486.txt
- label-shift-detection/dengue_output/dengue_mixture_cusum_abrupt_dds_451.txt
- label-shift-detection/dengue_output/dengue_mixture_cusum_abrupt_arls_242.txt
- label-shift-detection/dengue_output/dengue_mixture_cusum_abrupt_dds_337.txt
- label-shift-detection/dengue_output/dengue_mixture_cusum_abrupt_arls_256.txt
- label-shift-detection/dengue_output/dengue_mixture_cusum_abrupt_dds_323.txt
- label-shift-detection/dengue_output/dengue_mixture_cusum_abrupt_dds_445.txt
- label-shift-detection/dengue_output/ulsif_dengue_arls.txt
- label-shift-detection/dengue_output/dengue_mixture_cusum_abrupt_dds_479.txt
- label-shift-detection/dengue_output/dengue_mixture_cusum_abrupt_arls_493.txt
- label-shift-detection/dengue_output/dengue_mixture_cusum_abrupt_dds_280.txt
- label-shift-detection/dengue_output/dengue_mixture_cusum_abrupt_dds_294.txt
- label-shift-detection/dengue_output/dengue_mixture_cusum_abrupt_arls_487.txt
- label-shift-detection/dengue_output/dengue_mixture_cusum_abrupt_arls_63.txt
- label-shift-detection/dengue_output/dengue_mixture_cusum_abrupt_arls_77.txt
- label-shift-detection/dengue_output/dengue_mixture_cusum_abrupt_arls_450.txt
- label-shift-detection/dengue_output/dengue_mixture_cusum_abrupt_dds_243.txt
- label-shift-detection/dengue_output/dengue_mixture_cusum_abrupt_arls_336.txt
- label-shift-detection/dengue_output/dengue_mixture_cusum_abrupt_arls_88.txt
- label-shift-detection/dengue_output/dengue_mixture_cusum_abrupt_dds_257.txt
- label-shift-detection/dengue_output/dengue_mixture_cusum_abrupt_arls_322.txt
- label-shift-detection/dengue_output/dengue_mixture_cusum_abrupt_arls_444.txt
- label-shift-detection/dengue_output/dengue_mixture_cusum_abrupt_dds_6.txt
- label-shift-detection/dengue_output/dengue_mixture_cusum_abrupt_arls_478.txt
- label-shift-detection/dengue_output/dengue_mixture_cusum_abrupt_dds_29.txt
- label-shift-detection/dengue_output/dengue_mixture_cusum_abrupt_arls_134.txt
- label-shift-detection/dengue_output/dengue_mixture_cusum_abrupt_arls_120.txt
- label-shift-detection/dengue_output/dengue_mixture_cusum_abrupt_dds_15.txt
- label-shift-detection/dengue_output/dengue_mixture_cusum_abrupt_arls_108.txt
- label-shift-detection/dengue_output/dengue_mixture_cusum_abrupt_dds_17.txt
- label-shift-detection/dengue_output/dengue_mixture_cusum_abrupt_arls_136.txt
- label-shift-detection/dengue_output/dengue_mixture_cusum_abrupt_arls_122.txt
- label-shift-detection/dengue_output/dengue_mixture_cusum_abrupt_arls_308.txt
- label-shift-detection/dengue_output/dengue_mixture_cusum_abrupt_dds_4.txt
- label-shift-detection/dengue_output/dengue_mixture_cusum_abrupt_dds_269.txt
- label-shift-detection/dengue_output/dengue_mixture_cusum_abrupt_arls_334.txt
- label-shift-detection/dengue_output/dengue_mixture_cusum_abrupt_dds_241.txt
- label-shift-detection/dengue_output/dengue_mixture_cusum_abrupt_arls_452.txt
- label-shift-detection/dengue_output/dengue_mixture_cusum_abrupt_arls_446.txt
- label-shift-detection/dengue_output/dengue_mixture_cusum_abrupt_arls_320.txt
- label-shift-detection/dengue_output/dengue_mixture_cusum_abrupt_dds_255.txt
- label-shift-detection/dengue_output/dengue_mixture_cusum_abrupt_arls_61.txt
- label-shift-detection/dengue_output/dengue_mixture_cusum_abrupt_arls_75.txt
- label-shift-detection/dengue_output/dengue_mixture_cusum_abrupt_dds_282.txt
- label-shift-detection/dengue_output/dengue_mixture_cusum_abrupt_arls_491.txt
- label-shift-detection/dengue_output/dengue_mixture_cusum_abrupt_arls_485.txt
- label-shift-detection/dengue_output/dengue_mixture_cusum_abrupt_arls_49.txt
- label-shift-detection/dengue_output/dengue_mixture_cusum_abrupt_dds_296.txt
- label-shift-detection/dengue_output/dengue_mixture_cusum_abrupt_dds_309.txt
- label-shift-detection/dengue_output/dengue_mixture_cusum_abrupt_arls_268.txt
- label-shift-detection/dengue_output/dengue_mixture_cusum_abrupt_dds_335.txt
- label-shift-detection/dengue_output/dengue_mixture_cusum_abrupt_arls_240.txt
- label-shift-detection/dengue_output/dengue_mixture_cusum_abrupt_dds_453.txt
- label-shift-detection/dengue_output/dengue_mixture_cusum_abrupt_dds_447.txt
- label-shift-detection/dengue_output/dengue_mixture_cusum_abrupt_dds_321.txt
- label-shift-detection/dengue_output/dengue_mixture_cusum_abrupt_arls_254.txt
- label-shift-detection/dengue_output/dengue_mixture_cusum_abrupt_arls_283.txt
- label-shift-detection/dengue_output/dengue_mixture_cusum_abrupt_dds_490.txt
- label-shift-detection/dengue_output/dengue_mixture_cusum_abrupt_dds_484.txt
- label-shift-detection/dengue_output/dengue_mixture_cusum_abrupt_arls_297.txt
- label-shift-detection/dengue_output/dengue_mixture_cusum_abrupt_dds_137.txt
- label-shift-detection/dengue_output/dengue_mixture_cusum_abrupt_dds_123.txt
- label-shift-detection/dengue_output/dengue_mixture_cusum_abrupt_dds_122.txt
- label-shift-detection/dengue_output/dengue_mixture_cusum_abrupt_dds_136.txt
- label-shift-detection/dengue_output/dengue_mixture_cusum_abrupt_dds_485.txt
- label-shift-detection/dengue_output/dengue_mixture_cusum_abrupt_arls_296.txt
- label-shift-detection/dengue_output/dengue_mixture_cusum_abrupt_arls_282.txt
- label-shift-detection/dengue_output/dengue_mixture_cusum_abrupt_dds_491.txt
- label-shift-detection/dengue_output/dengue_mixture_cusum_abrupt_dds_446.txt
- label-shift-detection/dengue_output/dengue_mixture_cusum_abrupt_arls_255.txt
- label-shift-detection/dengue_output/dengue_mixture_cusum_abrupt_dds_320.txt
- label-shift-detection/dengue_output/dengue_mixture_cusum_abrupt_arls_241.txt
- label-shift-detection/dengue_output/dengue_mixture_cusum_abrupt_dds_334.txt
- label-shift-detection/dengue_output/dengue_mixture_cusum_abrupt_dds_452.txt
- label-shift-detection/dengue_output/dengue_mixture_cusum_abrupt_arls_269.txt
- label-shift-detection/dengue_output/dengue_mixture_cusum_abrupt_dds_308.txt
- label-shift-detection/dengue_output/dengue_mixture_cusum_abrupt_arls_484.txt
- label-shift-detection/dengue_output/dengue_mixture_cusum_abrupt_dds_297.txt
- label-shift-detection/dengue_output/dengue_mixture_cusum_abrupt_arls_48.txt
- label-shift-detection/dengue_output/dengue_mixture_cusum_abrupt_dds_283.txt
- label-shift-detection/dengue_output/dengue_mixture_cusum_abrupt_arls_490.txt
- label-shift-detection/dengue_output/dengue_mixture_cusum_abrupt_arls_74.txt
- label-shift-detection/dengue_output/dengue_mixture_cusum_abrupt_arls_60.txt
- label-shift-detection/dengue_output/dengue_mixture_cusum_abrupt_arls_447.txt
- label-shift-detection/dengue_output/dengue_mixture_cusum_abrupt_dds_254.txt
- label-shift-detection/dengue_output/dengue_mixture_cusum_abrupt_arls_321.txt
- label-shift-detection/dengue_output/dengue_mixture_cusum_abrupt_dds_240.txt
- label-shift-detection/dengue_output/dengue_mixture_cusum_abrupt_arls_335.txt
- label-shift-detection/dengue_output/dengue_mixture_cusum_abrupt_arls_453.txt
- label-shift-detection/dengue_output/dengue_mixture_cusum_abrupt_dds_268.txt
- label-shift-detection/dengue_output/dengue_mixture_cusum_abrupt_dds_5.txt
- label-shift-detection/dengue_output/dengue_mixture_cusum_abrupt_arls_309.txt
- label-shift-detection/dengue_output/dengue_mixture_cusum_abrupt_arls_123.txt
- label-shift-detection/dengue_output/dengue_mixture_cusum_abrupt_arls_137.txt
- label-shift-detection/dengue_output/dengue_mixture_cusum_abrupt_dds_16.txt
- label-shift-detection/dengue_output/dengue_mixture_cusum_abrupt_arls_133.txt
- label-shift-detection/dengue_output/dengue_mixture_cusum_abrupt_arls_127.txt
- label-shift-detection/dengue_output/dengue_mixture_cusum_abrupt_dds_12.txt
- label-shift-detection/dengue_output/dengue_mixture_cusum_abrupt_arls_457.txt
- label-shift-detection/dengue_output/dengue_mixture_cusum_abrupt_dds_244.txt
- label-shift-detection/dengue_output/dengue_mixture_cusum_abrupt_arls_331.txt
- label-shift-detection/dengue_output/dengue_mixture_cusum_abrupt_dds_250.txt
- label-shift-detection/dengue_output/dengue_mixture_cusum_abrupt_arls_325.txt
- label-shift-detection/dengue_output/dengue_mixture_cusum_abrupt_arls_443.txt
- label-shift-detection/dengue_output/dengue_mixture_cusum_abrupt_dds_278.txt
- label-shift-detection/dengue_output/dengue_mixture_cusum_abrupt_dds_1.txt
- label-shift-detection/dengue_output/dengue_mixture_cusum_abrupt_arls_319.txt
- label-shift-detection/dengue_output/dengue_mixture_cusum_abrupt_arls_494.txt
- label-shift-detection/dengue_output/dengue_mixture_cusum_abrupt_arls_58.txt
- label-shift-detection/dengue_output/dengue_mixture_cusum_abrupt_dds_287.txt
- label-shift-detection/dengue_output/dengue_mixture_cusum_abrupt_dds_293.txt
- label-shift-detection/dengue_output/dengue_mixture_cusum_abrupt_arls_480.txt
- label-shift-detection/dengue_output/dengue_mixture_cusum_abrupt_arls_64.txt
- label-shift-detection/dengue_output/dengue_mixture_cusum_abrupt_arls_70.txt
- label-shift-detection/dengue_output/dengue_mixture_cusum_abrupt_dds_456.txt
- label-shift-detection/dengue_output/dengue_mixture_cusum_abrupt_arls_245.txt
- label-shift-detection/dengue_output/dengue_mixture_cusum_abrupt_dds_330.txt
- label-shift-detection/dengue_output/dengue_mixture_cusum_abrupt_arls_251.txt
- label-shift-detection/dengue_output/dengue_mixture_cusum_abrupt_dds_324.txt
- label-shift-detection/dengue_output/dengue_mixture_cusum_abrupt_dds_442.txt
- label-shift-detection/dengue_output/dengue_mixture_cusum_abrupt_arls_279.txt
- label-shift-detection/dengue_output/dengue_mixture_cusum_abrupt_dds_318.txt
- label-shift-detection/dengue_output/dengue_mixture_cusum_abrupt_dds_495.txt
- label-shift-detection/dengue_output/dengue_mixture_cusum_abrupt_arls_286.txt
- label-shift-detection/dengue_output/dengue_mixture_cusum_abrupt_arls_292.txt
- label-shift-detection/dengue_output/dengue_mixture_cusum_abrupt_dds_481.txt
- label-shift-detection/dengue_output/dengue_mixture_cusum_abrupt_dds_132.txt
- label-shift-detection/dengue_output/dengue_mixture_cusum_abrupt_dds_126.txt
- label-shift-detection/dengue_output/dengue_mixture_cusum_abrupt_dds_127.txt
- label-shift-detection/dengue_output/dengue_mixture_cusum_abrupt_dds_133.txt
- label-shift-detection/dengue_output/dengue_mixture_cusum_abrupt_arls_293.txt
- label-shift-detection/dengue_output/dengue_mixture_cusum_abrupt_dds_480.txt
- label-shift-detection/dengue_output/dengue_mixture_cusum_abrupt_dds_494.txt
- label-shift-detection/dengue_output/dengue_mixture_cusum_abrupt_arls_287.txt
- label-shift-detection/dengue_output/dengue_mixture_cusum_abrupt_dds_319.txt
- label-shift-detection/dengue_output/dengue_mixture_cusum_abrupt_arls_278.txt
- label-shift-detection/dengue_output/dengue_mixture_cusum_abrupt_dds_325.txt
- label-shift-detection/dengue_output/dengue_mixture_cusum_abrupt_arls_250.txt
- label-shift-detection/dengue_output/dengue_mixture_cusum_abrupt_dds_443.txt
- label-shift-detection/dengue_output/dengue_mixture_cusum_abrupt_dds_457.txt
- label-shift-detection/dengue_output/dengue_mixture_cusum_abrupt_dds_331.txt
- label-shift-detection/dengue_output/dengue_mixture_cusum_abrupt_arls_244.txt
- label-shift-detection/dengue_output/dengue_mixture_cusum_abrupt_arls_71.txt
- label-shift-detection/dengue_output/dengue_mixture_cusum_abrupt_arls_65.txt
- label-shift-detection/dengue_output/dengue_mixture_cusum_abrupt_dds_292.txt
- label-shift-detection/dengue_output/dengue_mixture_cusum_abrupt_arls_481.txt
- label-shift-detection/dengue_output/dengue_mixture_cusum_abrupt_arls_495.txt
- label-shift-detection/dengue_output/dengue_mixture_cusum_abrupt_dds_286.txt
- label-shift-detection/dengue_output/dengue_mixture_cusum_abrupt_arls_59.txt
- label-shift-detection/dengue_output/dengue_mixture_cusum_abrupt_arls_318.txt
- label-shift-detection/dengue_output/dengue_mixture_cusum_abrupt_dds_279.txt
- label-shift-detection/dengue_output/dengue_mixture_cusum_abrupt_arls_324.txt
- label-shift-detection/dengue_output/dengue_mixture_cusum_abrupt_dds_251.txt
- label-shift-detection/dengue_output/dengue_mixture_cusum_abrupt_arls_442.txt
- label-shift-detection/dengue_output/dengue_mixture_cusum_abrupt_arls_456.txt
- label-shift-detection/dengue_output/dengue_mixture_cusum_abrupt_arls_330.txt
- label-shift-detection/dengue_output/dengue_mixture_cusum_abrupt_dds_245.txt
- label-shift-detection/dengue_output/dengue_mixture_cusum_abrupt_dds_13.txt
- label-shift-detection/dengue_output/dengue_mixture_cusum_abrupt_arls_126.txt
- label-shift-detection/dengue_output/dengue_mixture_cusum_abrupt_arls_132.txt
- label-shift-detection/dengue_output/dengue_mixture_cusum_abrupt_dds_39.txt
- label-shift-detection/dengue_output/dengue_mixture_cusum_abrupt_arls_124.txt
- label-shift-detection/dengue_output/dengue_mixture_cusum_abrupt_arls_130.txt
- label-shift-detection/dengue_output/dengue_mixture_cusum_abrupt_arls_118.txt
- label-shift-detection/dengue_output/dengue_mixture_cusum_abrupt_dds_11.txt
- label-shift-detection/dengue_output/dengue_mixture_cusum_abrupt_arls_440.txt
- label-shift-detection/dengue_output/dengue_mixture_cusum_abrupt_dds_253.txt
- label-shift-detection/dengue_output/dengue_mixture_cusum_abrupt_arls_326.txt
- label-shift-detection/dengue_output/dengue_mixture_cusum_abrupt_dds_247.txt
- label-shift-detection/dengue_output/dengue_mixture_cusum_abrupt_arls_332.txt
- label-shift-detection/dengue_output/dengue_mixture_cusum_abrupt_arls_98.txt
- label-shift-detection/dengue_output/dengue_mixture_cusum_abrupt_arls_454.txt
- label-shift-detection/dengue_output/dengue_mixture_cusum_abrupt_dds_2.txt
- label-shift-detection/dengue_output/dengue_mixture_cusum_abrupt_arls_468.txt
- label-shift-detection/dengue_output/dengue_mixture_cusum_abrupt_arls_483.txt
- label-shift-detection/dengue_output/dengue_mixture_cusum_abrupt_dds_290.txt
- label-shift-detection/dengue_output/dengue_mixture_cusum_abrupt_dds_284.txt
- label-shift-detection/dengue_output/dengue_mixture_cusum_abrupt_arls_497.txt
- label-shift-detection/dengue_output/dengue_mixture_cusum_abrupt_arls_73.txt
- label-shift-detection/dengue_output/dengue_mixture_cusum_abrupt_arls_67.txt
- label-shift-detection/dengue_output/dengue_mixture_cusum_abrupt_dds_441.txt
- label-shift-detection/dengue_output/dengue_mixture_cusum_abrupt_arls_252.txt
- label-shift-detection/dengue_output/dengue_mixture_cusum_abrupt_dds_327.txt
- label-shift-detection/dengue_output/dengue_mixture_cusum_abrupt_arls_246.txt
- label-shift-detection/dengue_output/dengue_mixture_cusum_abrupt_dds_333.txt
- label-shift-detection/dengue_output/dengue_mixture_cusum_abrupt_dds_455.txt
- label-shift-detection/dengue_output/dengue_mixture_cusum_abrupt_dds_469.txt
- label-shift-detection/dengue_output/dengue_mixture_cusum_abrupt_dds_482.txt
- label-shift-detection/dengue_output/dengue_mixture_cusum_abrupt_arls_291.txt
- label-shift-detection/dengue_output/dengue_mixture_cusum_abrupt_arls_285.txt
- label-shift-detection/dengue_output/dengue_mixture_cusum_abrupt_dds_496.txt
- label-shift-detection/dengue_output/dengue_mixture_cusum_abrupt_dds_125.txt
- label-shift-detection/dengue_output/dengue_mixture_cusum_abrupt_dds_131.txt
- label-shift-detection/dengue_output/dengue_mixture_cusum_abrupt_dds_119.txt
- label-shift-detection/dengue_output/classifier_cpm_dengue_results.txt
- label-shift-detection/dengue_output/dengue_mixture_cusum_abrupt_dds_118.txt
- label-shift-detection/dengue_output/dengue_mixture_cusum_abrupt_dds_130.txt
- label-shift-detection/dengue_output/dengue_mixture_cusum_abrupt_dds_124.txt
- label-shift-detection/dengue_output/classifier_cpm_dengue_gradual_results.txt
- label-shift-detection/dengue_output/dengue_mixture_cusum_abrupt_arls_284.txt
- label-shift-detection/dengue_output/dengue_mixture_cusum_abrupt_dds_497.txt
- label-shift-detection/dengue_output/dengue_mixture_cusum_abrupt_dds_483.txt
- label-shift-detection/dengue_output/dengue_mixture_cusum_abrupt_arls_290.txt
- label-shift-detection/dengue_output/dengue_mixture_cusum_abrupt_dds_468.txt
- label-shift-detection/dengue_output/dengue_mixture_cusum_abrupt_dds_332.txt
- label-shift-detection/dengue_output/dengue_mixture_cusum_abrupt_arls_247.txt
- label-shift-detection/dengue_output/dengue_mixture_cusum_abrupt_dds_454.txt
[truncated: 3,150 more entries]
