# Supplementary material for: Sequential label shift detection in classification data: An application to dengue fever
Source: PLoS One. 2024 Sep 16;19(9):e0310194. doi: 10.1371/journal.pone.0310194 (PMC11404796; doi:10.1371/journal.pone.0310194)
Supplement: S1 Data — Full code for the data analysis and simulations presented in this paper is available at https://github.com/ciaran-evans/label-shift-detection. The data used in the dengue case study was made publicly available by [3], and a copy is provided in the repository with the code. (ZIP) [file pone.0310194.s001.zip › label-shift-detection/README]

This repository contains code for the paper 'Sequential label shift detection in classification data: An application to dengue fever', by Ciaran Evans and Max G'Sell. All code and data needed to reproduce the simulations and analysis are included. 

Results from the two different simulation scenarios (when label shift is satisfied, and when label shift is not satisfied) are produced by the file simulation_analysis.R, which uses results stored in the 
folder simulation_output. The results in simulation_output were generated by files in the folder simulation_code.  Comments in simulation_analysis.R explain which files generate which results.

Results from the case study and simulations with dengue data are produced by dengue_analysis.R. The original dengue data  used in our case study, from the paper by Tuan et al. (2015), is included in this repository as dengue_original.csv.  Code for assessing detection performance with the dengue data is included in the folder dengue_code, with the results stored in the folder dengue_output.

If you have any questions, please contact Ciaran Evans (evansc@wfu.edu).
