# Supplementary material for: Sequential label shift detection in classification data: An application to dengue fever
Source: PLoS One. 2024 Sep 16;19(9):e0310194. doi: 10.1371/journal.pone.0310194 (PMC11404796; doi:10.1371/journal.pone.0310194)
Supplement: S1 Data — Full code for the data analysis and simulations presented in this paper is available at https://github.com/ciaran-evans/label-shift-detection. The data used in the dengue case study was made publicly available by [3], and a copy is provided in the repository with the code. (ZIP) [file pone.0310194.s001.zip › label-shift-detection/dengue_output/dengue_mixture_cusum_abrupt_arls_109.txt]

5
5
5
5
5
5
5
5
5
5
5
5
5
5
7
7
7
7
7
7
7
7
7
7
7
8
8
8
8
8
8
8
8
8
8
8
8
8
8
8
38
38
38
38
337
342
342
342
342
342
343
347
347
347
347
347
347
347
347
347
740
740
741
741
741
741
741
741
741
741
741
741
741
741
741
741
741
741
743
743
743
743
743
743
743
743
743
743
743
743
2048
2048
2048
2048
2048
2048
2048
2048
2051
2052
2052
2052
2052
2052
2052
2052
2052
2052
10627
10628
10628
10628
10628
10628
10628
10628
10628
10628
10628
10628
10628
10628
10628
10628
10628
10628
11491
11491
11491
11502
11502
11502
11502
11502
11502
11505
11505
11505
11505
11505
11505
11505
11505
11505
11505
11505
11505
11505
11505
11505
11506
11506
11506
11506
11506
11506
11506
11506
11507
11507
11507
11507
11507
11507
11507
11507
11507
11507
11507
11507
11507
