# Supplementary material for: Sequential label shift detection in classification data: An application to dengue fever
Source: PLoS One. 2024 Sep 16;19(9):e0310194. doi: 10.1371/journal.pone.0310194 (PMC11404796; doi:10.1371/journal.pone.0310194)
Supplement: S1 Data — Full code for the data analysis and simulations presented in this paper is available at https://github.com/ciaran-evans/label-shift-detection. The data used in the dengue case study was made publicly available by [3], and a copy is provided in the repository with the code. (ZIP) [file pone.0310194.s001.zip › label-shift-detection/dengue_output/dengue_mixture_cusum_abrupt_arls_121.txt]

4
4
4
4
4
4
4
4
9
9
9
9
9
12
12
12
12
12
28
28
28
28
28
28
28
28
28
28
28
28
28
44
44
53
53
53
53
53
53
53
53
54
54
54
54
54
54
54
54
54
54
54
54
54
59
61
61
61
341
341
341
345
584
587
587
587
587
587
587
587
587
587
589
589
591
591
591
591
591
596
596
598
598
598
598
598
598
598
598
598
598
599
599
599
599
599
600
600
600
600
600
600
600
600
600
600
600
600
600
600
601
601
601
601
601
601
602
602
602
602
602
602
602
602
602
602
602
602
602
602
602
602
602
610
610
610
610
610
610
9210
9210
9210
9210
9210
9210
9210
9210
9210
Inf
Inf
Inf
Inf
Inf
Inf
Inf
Inf
Inf
Inf
Inf
Inf
Inf
Inf
Inf
Inf
Inf
Inf
Inf
Inf
Inf
Inf
Inf
