# Supplementary material for: Sequential label shift detection in classification data: An application to dengue fever
Source: PLoS One. 2024 Sep 16;19(9):e0310194. doi: 10.1371/journal.pone.0310194 (PMC11404796; doi:10.1371/journal.pone.0310194)
Supplement: S1 Data — Full code for the data analysis and simulations presented in this paper is available at https://github.com/ciaran-evans/label-shift-detection. The data used in the dengue case study was made publicly available by [3], and a copy is provided in the repository with the code. (ZIP) [file pone.0310194.s001.zip › label-shift-detection/dengue_output/dengue_mixture_cusum_abrupt_arls_135.txt]

11
12
12
12
12
12
12
12
12
12
12
12
12
12
12
12
12
12
60
60
147
147
147
150
150
150
150
150
150
150
150
150
150
150
150
150
150
150
150
150
150
150
151
151
151
151
151
151
151
151
151
151
151
151
151
673
674
674
674
674
674
674
674
675
675
675
675
675
675
675
675
676
676
676
676
678
678
678
678
1491
1491
1491
2674
2674
2674
2674
2674
2674
2692
2692
2692
2692
2692
2692
2692
2693
2693
2693
2693
2693
2693
2693
2693
2693
2693
2693
2693
2693
2693
2693
2693
2693
2693
2694
2694
2694
2694
2694
2696
2697
2699
2700
2700
2700
2700
2700
2700
2700
2700
2700
2700
2700
2700
2700
2700
2700
2700
2700
2700
2701
2701
2701
2701
2701
2701
2701
2701
2701
2701
2701
2701
2701
2701
2701
Inf
Inf
Inf
Inf
Inf
Inf
Inf
Inf
Inf
Inf
Inf
Inf
Inf
Inf
Inf
Inf
Inf
