# Supplementary material for: Sequential label shift detection in classification data: An application to dengue fever
Source: PLoS One. 2024 Sep 16;19(9):e0310194. doi: 10.1371/journal.pone.0310194 (PMC11404796; doi:10.1371/journal.pone.0310194)
Supplement: S1 Data — Full code for the data analysis and simulations presented in this paper is available at https://github.com/ciaran-evans/label-shift-detection. The data used in the dengue case study was made publicly available by [3], and a copy is provided in the repository with the code. (ZIP) [file pone.0310194.s001.zip › label-shift-detection/dengue_output/dengue_mixture_cusum_abrupt_arls_479.txt]

3
3
3
3
6
6
6
6
6
6
6
6
6
6
6
7
7
7
7
7
7
14
14
19
19
19
19
19
19
45
45
45
45
45
45
45
46
46
102
102
102
102
102
102
102
102
102
103
103
103
103
103
103
103
103
103
103
103
103
103
103
103
103
104
104
104
104
104
104
104
104
107
107
107
107
107
107
107
107
107
107
107
107
107
107
107
110
110
110
114
114
114
114
114
114
1431
1431
1431
1431
1436
1436
2989
2989
2989
2989
2989
2989
2989
2989
2989
2989
2990
2990
2990
2990
2991
2991
2991
2991
2991
2991
2991
2991
2991
2991
2991
2991
2991
2991
2991
2991
2991
2993
2993
2993
2993
2993
2993
2993
3050
3050
3050
3050
3050
3050
3050
Inf
Inf
Inf
Inf
Inf
Inf
Inf
Inf
Inf
Inf
Inf
Inf
Inf
Inf
Inf
Inf
Inf
Inf
Inf
Inf
Inf
Inf
Inf
Inf
Inf
