# Supplementary material for: Sequential label shift detection in classification data: An application to dengue fever
Source: PLoS One. 2024 Sep 16;19(9):e0310194. doi: 10.1371/journal.pone.0310194 (PMC11404796; doi:10.1371/journal.pone.0310194)
Supplement: S1 Data — Full code for the data analysis and simulations presented in this paper is available at https://github.com/ciaran-evans/label-shift-detection. The data used in the dengue case study was made publicly available by [3], and a copy is provided in the repository with the code. (ZIP) [file pone.0310194.s001.zip › label-shift-detection/dengue_output/dengue_mixture_cusum_abrupt_arls_323.txt]

7
7
7
7
7
7
7
26
26
27
27
27
27
27
27
27
27
27
27
27
27
27
27
27
27
27
57
57
57
58
58
74
74
74
78
78
78
79
79
79
79
79
79
79
79
79
82
82
82
82
82
82
82
82
82
82
98
98
98
472
474
474
474
474
474
474
474
474
474
474
605
605
605
605
605
606
606
606
606
606
606
606
606
606
606
606
606
606
606
606
606
607
607
607
607
607
607
607
607
607
607
608
608
608
608
609
609
609
609
609
609
609
609
609
609
609
609
609
609
609
610
610
610
610
610
610
610
610
610
610
610
610
610
610
610
610
610
13799
14527
14527
14527
14527
14527
14527
14528
14528
14528
14528
Inf
Inf
Inf
Inf
Inf
Inf
Inf
Inf
Inf
Inf
Inf
Inf
Inf
Inf
Inf
Inf
Inf
Inf
Inf
Inf
Inf
Inf
Inf
