# Supplementary material for: Sequential label shift detection in classification data: An application to dengue fever
Source: PLoS One. 2024 Sep 16;19(9):e0310194. doi: 10.1371/journal.pone.0310194 (PMC11404796; doi:10.1371/journal.pone.0310194)
Supplement: S1 Data — Full code for the data analysis and simulations presented in this paper is available at https://github.com/ciaran-evans/label-shift-detection. The data used in the dengue case study was made publicly available by [3], and a copy is provided in the repository with the code. (ZIP) [file pone.0310194.s001.zip › label-shift-detection/dengue_output/dengue_mixture_cusum_abrupt_arls_89.txt]

2
2
2
2
2
2
3
3
4
4
4
4
4
4
4
4
4
4
4
4
4
4
4
4
7
7
7
7
7
49
49
98
98
98
98
98
98
98
98
98
98
98
98
98
98
99
99
99
99
99
99
99
99
99
99
99
99
99
99
99
99
774
774
774
774
774
775
775
775
775
775
775
775
775
775
775
946
946
946
946
946
946
1591
1591
1598
1598
1598
1598
1598
1598
1598
1598
1598
1598
1598
1598
1598
1598
1598
1598
1598
1598
1824
1824
1824
1824
1824
1824
1824
1824
17156
17156
17156
17156
17158
17158
17158
17158
17163
17163
17163
17163
17163
17163
17163
17163
17163
17163
17163
17164
17164
17164
17164
17164
17164
17164
17164
17164
17164
17164
17164
17164
17164
17164
17164
17165
17165
17165
17165
17165
17165
17165
17165
17165
17165
17165
17165
17165
17165
17165
Inf
Inf
Inf
Inf
Inf
Inf
Inf
Inf
Inf
Inf
Inf
