# Supplementary material for: Sequential label shift detection in classification data: An application to dengue fever
Source: PLoS One. 2024 Sep 16;19(9):e0310194. doi: 10.1371/journal.pone.0310194 (PMC11404796; doi:10.1371/journal.pone.0310194)
Supplement: S1 Data — Full code for the data analysis and simulations presented in this paper is available at https://github.com/ciaran-evans/label-shift-detection. The data used in the dengue case study was made publicly available by [3], and a copy is provided in the repository with the code. (ZIP) [file pone.0310194.s001.zip › label-shift-detection/dengue_output/dengue_mixture_cusum_abrupt_arls_445.txt]

42
42
42
53
53
53
53
53
53
53
53
53
53
53
75
87
87
87
87
87
87
127
163
163
163
163
163
163
163
163
163
305
305
305
305
305
554
554
554
554
554
554
554
554
554
554
554
554
554
554
554
554
555
555
555
555
555
555
555
555
555
555
555
555
556
556
556
556
556
556
556
556
556
556
556
556
556
570
814
3098
3098
3098
3098
3098
3098
3098
3098
3098
3098
3098
5485
5485
5485
5486
5486
5486
5492
5492
5492
5492
5492
5492
5492
5492
13615
13654
13654
13654
13654
13654
13656
17058
17058
17058
17058
17058
17058
17058
17058
17058
17058
17059
17059
17059
17059
17059
17070
17070
17070
17070
Inf
Inf
Inf
Inf
Inf
Inf
Inf
Inf
Inf
Inf
Inf
Inf
Inf
Inf
Inf
Inf
Inf
Inf
Inf
Inf
Inf
Inf
Inf
Inf
Inf
Inf
Inf
Inf
Inf
Inf
Inf
Inf
Inf
Inf
Inf
Inf
Inf
Inf
Inf
Inf
Inf
