# Supplementary material for: Sequential label shift detection in classification data: An application to dengue fever
Source: PLoS One. 2024 Sep 16;19(9):e0310194. doi: 10.1371/journal.pone.0310194 (PMC11404796; doi:10.1371/journal.pone.0310194)
Supplement: S1 Data — Full code for the data analysis and simulations presented in this paper is available at https://github.com/ciaran-evans/label-shift-detection. The data used in the dengue case study was made publicly available by [3], and a copy is provided in the repository with the code. (ZIP) [file pone.0310194.s001.zip › label-shift-detection/dengue_output/dengue_mixture_cusum_abrupt_arls_451.txt]

7
7
7
7
7
7
7
7
7
15
15
15
15
15
15
15
15
16
16
16
16
136
136
136
136
136
136
136
136
136
136
149
149
151
151
151
152
152
152
152
152
152
152
152
152
152
152
152
153
153
153
153
153
153
153
153
153
153
153
153
153
153
153
153
729
729
729
729
729
729
729
729
729
729
729
729
729
729
729
731
731
731
731
731
731
731
731
731
731
731
731
731
732
732
732
732
737
1982
1982
1982
1982
1982
1982
1982
1982
1982
1982
1990
1990
1990
1990
1990
1990
1990
1990
1990
1990
1990
1990
1992
1992
1992
1993
1993
1993
1993
1993
1993
1993
1993
1993
1993
1993
1993
1995
1995
1995
1995
1995
Inf
Inf
Inf
Inf
Inf
Inf
Inf
Inf
Inf
Inf
Inf
Inf
Inf
Inf
Inf
Inf
Inf
Inf
Inf
Inf
Inf
Inf
Inf
Inf
Inf
Inf
Inf
Inf
Inf
Inf
Inf
Inf
