# Supplementary material for: Sequential label shift detection in classification data: An application to dengue fever
Source: PLoS One. 2024 Sep 16;19(9):e0310194. doi: 10.1371/journal.pone.0310194 (PMC11404796; doi:10.1371/journal.pone.0310194)
Supplement: S1 Data — Full code for the data analysis and simulations presented in this paper is available at https://github.com/ciaran-evans/label-shift-detection. The data used in the dengue case study was made publicly available by [3], and a copy is provided in the repository with the code. (ZIP) [file pone.0310194.s001.zip › label-shift-detection/dengue_output/dengue_mixture_cusum_abrupt_arls_337.txt]

5
5
5
5
5
5
5
5
6
6
6
6
6
6
6
6
6
6
6
8
8
8
8
8
8
12
53
53
53
53
53
53
53
53
53
112
112
112
112
112
112
112
112
112
112
112
113
113
113
113
113
113
113
583
583
583
583
583
659
659
659
659
659
659
659
659
659
659
662
704
704
704
704
709
709
709
709
709
709
876
876
876
1581
1581
1581
1581
1581
1581
1581
1582
1582
1582
1582
1582
1582
1582
1582
1583
1583
1583
1583
1583
1585
1585
1585
1585
1585
1585
1585
1585
1585
1585
1585
10991
10991
10991
10991
10991
10991
10992
10992
10992
10992
10992
10992
10992
10992
10992
10992
10992
10992
10992
10992
10992
10992
10992
10993
10993
10993
10993
10993
10993
10993
10993
10993
10993
10994
10994
10994
10994
10994
10994
10994
10994
10994
10994
10994
10994
10994
10994
10994
10994
Inf
Inf
Inf
Inf
Inf
Inf
Inf
Inf
Inf
