# Supplementary material for: Sequential label shift detection in classification data: An application to dengue fever
Source: PLoS One. 2024 Sep 16;19(9):e0310194. doi: 10.1371/journal.pone.0310194 (PMC11404796; doi:10.1371/journal.pone.0310194)
Supplement: S1 Data — Full code for the data analysis and simulations presented in this paper is available at https://github.com/ciaran-evans/label-shift-detection. The data used in the dengue case study was made publicly available by [3], and a copy is provided in the repository with the code. (ZIP) [file pone.0310194.s001.zip › label-shift-detection/dengue_output/dengue_mixture_cusum_abrupt_arls_76.txt]

8
8
8
8
8
8
8
10
10
10
10
10
10
10
20
20
20
21
21
21
21
21
21
21
21
21
21
130
130
130
130
130
130
130
130
130
130
130
133
133
133
149
157
157
161
161
161
161
161
161
161
161
161
161
161
161
230
231
231
231
231
231
231
231
231
231
231
231
231
1094
1094
1094
1094
1095
1095
1095
1095
1095
1095
1095
1095
1095
1095
1095
1095
1095
1095
1095
1095
1095
1095
1095
1098
1098
1098
1098
1099
1099
1099
1099
1099
1099
1099
1099
1099
1099
1099
1099
1099
1099
1099
1099
1100
1100
1100
1100
1100
1100
1100
1100
1100
1100
1100
1100
1100
1101
1101
1101
1101
1101
1101
Inf
Inf
Inf
Inf
Inf
Inf
Inf
Inf
Inf
Inf
Inf
Inf
Inf
Inf
Inf
Inf
Inf
Inf
Inf
Inf
Inf
Inf
Inf
Inf
Inf
Inf
Inf
Inf
Inf
Inf
Inf
Inf
Inf
Inf
Inf
Inf
Inf
Inf
Inf
Inf
