# Supplementary material for: Sequential label shift detection in classification data: An application to dengue fever
Source: PLoS One. 2024 Sep 16;19(9):e0310194. doi: 10.1371/journal.pone.0310194 (PMC11404796; doi:10.1371/journal.pone.0310194)
Supplement: S1 Data — Full code for the data analysis and simulations presented in this paper is available at https://github.com/ciaran-evans/label-shift-detection. The data used in the dengue case study was made publicly available by [3], and a copy is provided in the repository with the code. (ZIP) [file pone.0310194.s001.zip › label-shift-detection/dengue_output/dengue_mixture_cusum_abrupt_arls_62.txt]

9
9
9
9
9
9
9
9
15
31
31
56
58
58
58
58
58
58
58
58
58
58
58
58
58
58
58
106
106
106
106
106
109
109
109
109
109
109
109
109
109
334
334
334
334
334
334
334
334
334
334
334
334
334
334
334
335
335
336
336
336
336
336
336
336
336
336
336
336
336
336
338
338
338
338
338
338
338
338
338
338
338
338
338
338
338
338
338
338
338
340
340
793
793
793
793
793
793
793
793
793
793
793
793
793
794
794
794
794
794
794
794
794
794
795
798
798
798
798
798
798
798
798
798
798
799
799
799
799
799
799
801
801
801
801
801
802
802
802
802
802
802
802
802
802
802
802
802
802
802
803
803
803
803
803
803
803
803
803
803
803
803
803
803
803
803
803
803
803
803
804
