# Supplementary material for: Sequential label shift detection in classification data: An application to dengue fever
Source: PLoS One. 2024 Sep 16;19(9):e0310194. doi: 10.1371/journal.pone.0310194 (PMC11404796; doi:10.1371/journal.pone.0310194)
Supplement: S1 Data — Full code for the data analysis and simulations presented in this paper is available at https://github.com/ciaran-evans/label-shift-detection. The data used in the dengue case study was made publicly available by [3], and a copy is provided in the repository with the code. (ZIP) [file pone.0310194.s001.zip › label-shift-detection/dengue_output/dengue_mixture_cusum_abrupt_arls_486.txt]

1
1
1
1
1
1
2
2
2
2
2
2
2
2
2
2
2
2
2
2
2
3
3
3
3
3
3
3
3
3
3
6
6
6
7
7
7
7
7
23
23
23
23
23
67
67
67
67
67
67
67
67
67
67
67
67
67
67
138
140
140
140
140
141
141
141
141
141
141
141
141
141
143
143
143
143
143
143
143
143
145
145
145
145
145
145
145
145
145
145
145
145
145
3202
3202
3202
3202
3202
3202
3202
3202
3202
3202
3202
3202
3202
6211
6211
6211
6211
6211
6211
6211
6211
6211
6211
6211
6211
6211
6213
6213
6213
6213
6213
6213
6213
6213
Inf
Inf
Inf
Inf
Inf
Inf
Inf
Inf
Inf
Inf
Inf
Inf
Inf
Inf
Inf
Inf
Inf
Inf
Inf
Inf
Inf
Inf
Inf
Inf
Inf
Inf
Inf
Inf
Inf
Inf
Inf
Inf
Inf
Inf
Inf
Inf
Inf
Inf
Inf
Inf
Inf
Inf
Inf
Inf
