# Supplementary material for: Sequential label shift detection in classification data: An application to dengue fever
Source: PLoS One. 2024 Sep 16;19(9):e0310194. doi: 10.1371/journal.pone.0310194 (PMC11404796; doi:10.1371/journal.pone.0310194)
Supplement: S1 Data — Full code for the data analysis and simulations presented in this paper is available at https://github.com/ciaran-evans/label-shift-detection. The data used in the dengue case study was made publicly available by [3], and a copy is provided in the repository with the code. (ZIP) [file pone.0310194.s001.zip › label-shift-detection/dengue_output/dengue_mixture_cusum_abrupt_arls_492.txt]

2
2
2
2
2
25
25
27
27
27
27
27
27
27
27
58
58
58
58
58
58
58
58
58
83
83
83
83
83
83
83
83
83
83
83
114
114
114
114
114
114
114
114
114
114
114
118
118
118
123
123
123
123
123
516
516
516
516
516
516
516
516
516
517
517
517
517
517
517
517
517
517
517
517
517
517
517
524
524
524
524
524
524
524
1863
1863
1865
1865
1865
1887
1917
1917
1917
1918
1918
1918
1918
1918
1918
1918
1918
1919
1919
1919
1919
1919
1919
1919
1919
1919
1919
2108
2110
2110
2110
2110
2110
2110
2110
2110
2110
11498
11498
11498
11498
11498
11498
11498
11503
11503
11503
11503
11503
11503
11503
11503
11503
11503
11503
11509
11509
11509
11509
11509
11509
11509
11509
11509
11509
11510
11510
11510
11510
11510
11510
11510
11510
11510
11510
11510
11510
11510
11510
11510
11510
11510
11511
11512
11512
11512
11512
