# Supplementary material for: Sequential label shift detection in classification data: An application to dengue fever
Source: PLoS One. 2024 Sep 16;19(9):e0310194. doi: 10.1371/journal.pone.0310194 (PMC11404796; doi:10.1371/journal.pone.0310194)
Supplement: S1 Data — Full code for the data analysis and simulations presented in this paper is available at https://github.com/ciaran-evans/label-shift-detection. The data used in the dengue case study was made publicly available by [3], and a copy is provided in the repository with the code. (ZIP) [file pone.0310194.s001.zip › label-shift-detection/dengue_output/dengue_mixture_cusum_abrupt_arls_257.txt]

4
4
4
11
11
11
11
11
11
11
20
20
20
20
34
34
34
34
51
52
52
52
58
58
59
59
59
59
59
59
59
59
59
59
59
59
59
59
67
67
68
68
68
68
68
68
68
68
68
68
70
70
70
70
70
70
70
70
70
70
70
70
406
406
684
684
684
684
685
685
685
685
685
685
685
685
685
685
685
685
685
685
685
685
685
1762
1762
1762
1762
1762
1762
1762
1762
1762
1762
1762
1764
1764
1764
1764
1764
1764
1764
1764
1764
1764
2311
2311
2311
2311
2311
2312
2312
2312
2312
2312
2312
2312
2312
2312
2312
2312
2312
2312
2313
2313
2313
2313
2313
2313
2313
2313
2313
2313
13730
13730
13731
13731
13731
13731
13731
13731
13731
13731
13731
13731
13731
13731
13731
13731
13731
13731
13731
13731
13731
13733
13733
13733
13733
13733
13733
13733
13733
13733
13733
13733
13733
13733
13733
15825
15827
