# Supplementary material for: Sequential label shift detection in classification data: An application to dengue fever
Source: PLoS One. 2024 Sep 16;19(9):e0310194. doi: 10.1371/journal.pone.0310194 (PMC11404796; doi:10.1371/journal.pone.0310194)
Supplement: S1 Data — Full code for the data analysis and simulations presented in this paper is available at https://github.com/ciaran-evans/label-shift-detection. The data used in the dengue case study was made publicly available by [3], and a copy is provided in the repository with the code. (ZIP) [file pone.0310194.s001.zip › label-shift-detection/dengue_output/dengue_mixture_cusum_abrupt_arls_243.txt]

9
9
9
9
28
28
28
28
71
72
72
72
72
73
73
73
73
73
73
73
73
73
73
73
73
73
73
73
73
73
74
74
74
74
74
74
74
74
260
261
261
261
261
261
639
639
639
639
639
639
639
639
639
639
639
639
639
639
640
640
640
640
640
640
640
640
640
640
640
640
640
640
640
640
640
640
640
1049
1052
1052
1052
1052
1052
1052
1052
1052
1052
3064
3064
3064
3064
3064
3064
3064
3064
3064
3064
3064
3414
3414
3414
3414
4663
4663
4663
4663
4663
4663
4663
4663
4663
4663
4663
4663
4666
4666
4666
4666
4666
4667
4668
4668
4668
4668
4668
4668
4668
4668
4668
4668
4668
4668
4670
4670
4670
4670
4670
4670
4670
4670
8290
8290
8290
8290
8290
Inf
Inf
Inf
Inf
Inf
Inf
Inf
Inf
Inf
Inf
Inf
Inf
Inf
Inf
Inf
Inf
Inf
Inf
Inf
Inf
Inf
Inf
Inf
Inf
Inf
Inf
