# Supplementary material for: Sequential label shift detection in classification data: An application to dengue fever
Source: PLoS One. 2024 Sep 16;19(9):e0310194. doi: 10.1371/journal.pone.0310194 (PMC11404796; doi:10.1371/journal.pone.0310194)
Supplement: S1 Data — Full code for the data analysis and simulations presented in this paper is available at https://github.com/ciaran-evans/label-shift-detection. The data used in the dengue case study was made publicly available by [3], and a copy is provided in the repository with the code. (ZIP) [file pone.0310194.s001.zip › label-shift-detection/dengue_output/dengue_mixture_cusum_abrupt_arls_294.txt]

3
3
3
3
3
3
4
4
4
4
4
4
4
4
4
4
4
4
4
4
4
4
4
147
147
147
147
147
147
147
147
147
147
147
147
190
190
190
190
190
190
190
190
190
190
190
190
190
190
190
191
191
191
191
191
191
191
191
191
191
191
191
191
191
191
1220
1220
1220
1220
1220
1224
1224
1224
1437
1437
1437
1437
1440
1447
1448
1448
1448
1448
1448
1448
1448
1452
1452
1452
1452
1452
1454
1454
6100
6101
6101
6101
6101
6101
6101
6101
9324
9325
9325
9325
9325
9325
9325
9325
9325
9325
9325
9325
9325
9325
9325
9325
9325
9325
9325
9325
11862
11862
11862
Inf
Inf
Inf
Inf
Inf
Inf
Inf
Inf
Inf
Inf
Inf
Inf
Inf
Inf
Inf
Inf
Inf
Inf
Inf
Inf
Inf
Inf
Inf
Inf
Inf
Inf
Inf
Inf
Inf
Inf
Inf
Inf
Inf
Inf
Inf
Inf
Inf
Inf
Inf
Inf
Inf
Inf
Inf
Inf
Inf
Inf
Inf
