# Supplementary material for: Sequential label shift detection in classification data: An application to dengue fever
Source: PLoS One. 2024 Sep 16;19(9):e0310194. doi: 10.1371/journal.pone.0310194 (PMC11404796; doi:10.1371/journal.pone.0310194)
Supplement: S1 Data — Full code for the data analysis and simulations presented in this paper is available at https://github.com/ciaran-evans/label-shift-detection. The data used in the dengue case study was made publicly available by [3], and a copy is provided in the repository with the code. (ZIP) [file pone.0310194.s001.zip › label-shift-detection/dengue_output/dengue_mixture_cusum_abrupt_arls_280.txt]

2
2
2
2
2
2
3
3
3
6
6
6
6
6
6
6
6
10
10
10
10
10
10
10
10
10
10
11
11
11
11
11
11
11
11
11
11
11
11
11
11
73
73
73
73
73
73
73
73
73
73
73
73
73
74
74
74
74
74
74
74
74
74
74
74
74
74
75
75
75
75
75
75
75
75
75
75
75
75
75
75
75
1370
1370
2111
2111
2111
2111
2111
2111
2111
2111
2112
2112
2112
2112
2112
2112
2112
2112
2112
2112
2113
2113
2113
2113
2113
2113
2113
2113
2113
2113
2557
2557
2558
2558
2558
2558
2558
2558
2561
2561
2561
2561
2561
2561
2561
2961
2961
2962
2962
2995
2995
2999
2999
2999
3000
3000
3000
3000
3000
3000
3000
3000
3000
3000
3000
3000
3001
3001
3001
3001
3001
3001
3001
3001
3001
3001
3001
5205
5205
5205
5205
5205
5205
5205
5254
5254
5256
5256
5258
