# Supplementary material for: Sequential label shift detection in classification data: An application to dengue fever
Source: PLoS One. 2024 Sep 16;19(9):e0310194. doi: 10.1371/journal.pone.0310194 (PMC11404796; doi:10.1371/journal.pone.0310194)
Supplement: S1 Data — Full code for the data analysis and simulations presented in this paper is available at https://github.com/ciaran-evans/label-shift-detection. The data used in the dengue case study was made publicly available by [3], and a copy is provided in the repository with the code. (ZIP) [file pone.0310194.s001.zip › label-shift-detection/dengue_output/dengue_mixture_cusum_abrupt_dds_134.txt]

8
8
8
8
8
8
8
12
12
12
12
12
12
12
27
27
27
29
29
29
29
33
33
33
33
33
33
35
35
35
35
35
36
36
37
37
37
37
37
37
40
40
40
40
40
40
40
41
41
41
41
41
42
42
42
42
42
42
42
44
44
44
44
44
44
44
44
44
50
50
50
50
50
50
50
50
50
50
50
50
50
50
53
53
53
54
54
54
54
54
54
54
54
54
54
54
54
54
54
54
54
57
57
57
57
57
57
57
60
60
60
60
60
60
60
60
60
60
60
60
60
66
66
67
67
67
67
67
67
67
67
68
68
68
68
68
69
69
69
69
69
86
86
86
86
86
86
86
86
86
87
87
87
87
87
87
87
87
87
87
88
88
88
88
88
88
88
88
88
88
88
