# Supplementary material for: Sequential label shift detection in classification data: An application to dengue fever
Source: PLoS One. 2024 Sep 16;19(9):e0310194. doi: 10.1371/journal.pone.0310194 (PMC11404796; doi:10.1371/journal.pone.0310194)
Supplement: S1 Data — Full code for the data analysis and simulations presented in this paper is available at https://github.com/ciaran-evans/label-shift-detection. The data used in the dengue case study was made publicly available by [3], and a copy is provided in the repository with the code. (ZIP) [file pone.0310194.s001.zip › label-shift-detection/dengue_output/dengue_mixture_cusum_abrupt_arls_281.txt]

5
6
6
6
6
6
6
6
6
6
6
6
6
6
6
7
7
7
7
7
7
7
53
56
56
56
56
56
56
56
56
56
56
56
56
62
62
62
62
62
62
62
62
62
62
62
62
62
62
62
63
63
63
63
64
64
293
293
293
293
293
293
293
293
293
293
293
294
294
294
294
294
294
294
294
294
294
294
294
295
295
295
295
295
295
295
295
295
295
295
295
295
309
309
309
309
309
309
311
311
311
311
311
312
453
453
453
5836
5836
5836
5836
5836
5836
5836
5836
5837
5837
5837
5837
5837
5837
5837
5837
5837
5837
5837
5837
5837
5837
5837
5837
5837
5837
5838
5838
5838
5838
5838
5838
5838
5838
5838
5838
5838
5838
Inf
Inf
Inf
Inf
Inf
Inf
Inf
Inf
Inf
Inf
Inf
Inf
Inf
Inf
Inf
Inf
Inf
Inf
Inf
Inf
Inf
Inf
Inf
Inf
Inf
Inf
