# Supplementary material for: Sequential label shift detection in classification data: An application to dengue fever
Source: PLoS One. 2024 Sep 16;19(9):e0310194. doi: 10.1371/journal.pone.0310194 (PMC11404796; doi:10.1371/journal.pone.0310194)
Supplement: S1 Data — Full code for the data analysis and simulations presented in this paper is available at https://github.com/ciaran-evans/label-shift-detection. The data used in the dengue case study was made publicly available by [3], and a copy is provided in the repository with the code. (ZIP) [file pone.0310194.s001.zip › label-shift-detection/dengue_output/dengue_mixture_cusum_abrupt_arls_295.txt]

4
5
5
6
6
6
6
6
6
6
6
6
6
6
10
10
10
11
11
11
11
11
11
11
97
99
99
99
99
99
99
99
112
113
113
113
113
113
113
113
113
113
113
113
113
113
114
114
114
114
205
455
455
455
455
455
455
788
788
788
913
914
914
914
916
916
916
1408
1408
1408
1408
1408
1408
1408
1408
1408
1408
2229
2229
3238
3238
3238
3240
3240
3240
3240
3240
3240
3241
3241
3241
3242
3242
3242
3242
3242
3242
3242
3242
3242
3242
3242
3242
3242
3242
3242
3242
3242
3242
3243
3243
3243
3243
3243
3244
3244
3244
3244
3244
3244
3244
3244
3244
3244
3244
3244
3244
3244
3244
3244
3248
3248
3248
3248
3248
3248
Inf
Inf
Inf
Inf
Inf
Inf
Inf
Inf
Inf
Inf
Inf
Inf
Inf
Inf
Inf
Inf
Inf
Inf
Inf
Inf
Inf
Inf
Inf
Inf
Inf
Inf
Inf
Inf
Inf
Inf
Inf
Inf
Inf
Inf
Inf
