# Supplementary material for: Sequential label shift detection in classification data: An application to dengue fever
Source: PLoS One. 2024 Sep 16;19(9):e0310194. doi: 10.1371/journal.pone.0310194 (PMC11404796; doi:10.1371/journal.pone.0310194)
Supplement: S1 Data — Full code for the data analysis and simulations presented in this paper is available at https://github.com/ciaran-evans/label-shift-detection. The data used in the dengue case study was made publicly available by [3], and a copy is provided in the repository with the code. (ZIP) [file pone.0310194.s001.zip › label-shift-detection/dengue_output/dengue_mixture_cusum_abrupt_arls_242.txt]

2
2
2
2
2
4
4
4
4
51
51
51
51
51
51
54
54
54
54
54
54
61
61
61
61
62
62
62
62
62
63
63
80
80
80
80
82
82
93
93
93
103
103
103
103
103
103
103
171
171
171
171
171
171
171
171
171
173
173
173
173
173
174
174
174
174
174
174
174
174
174
174
174
174
174
174
346
346
346
346
346
346
346
346
346
348
348
348
348
348
348
348
348
6790
6790
6790
6790
6790
6790
6790
6790
6790
6790
6790
6790
6791
6791
6791
6791
6791
6791
6791
6791
6791
6791
6791
6791
6791
6791
6793
6794
6794
6795
6795
6795
6795
6795
6795
6795
6795
6795
6795
6795
6795
6795
6795
6795
6795
6795
6795
6796
6796
6796
6796
6796
6796
6796
6798
6798
6798
6798
6798
6798
6798
6798
6800
6800
6800
6801
6801
6801
Inf
Inf
Inf
Inf
Inf
Inf
Inf
Inf
Inf
Inf
