# Supplementary material for: Sequential label shift detection in classification data: An application to dengue fever
Source: PLoS One. 2024 Sep 16;19(9):e0310194. doi: 10.1371/journal.pone.0310194 (PMC11404796; doi:10.1371/journal.pone.0310194)
Supplement: S1 Data — Full code for the data analysis and simulations presented in this paper is available at https://github.com/ciaran-evans/label-shift-detection. The data used in the dengue case study was made publicly available by [3], and a copy is provided in the repository with the code. (ZIP) [file pone.0310194.s001.zip › label-shift-detection/dengue_output/dengue_mixture_cusum_abrupt_arls_256.txt]

8
8
8
8
8
8
8
11
11
11
11
11
11
11
11
11
11
82
82
82
82
82
82
102
102
102
102
102
102
102
102
102
102
102
102
102
104
104
104
104
104
105
105
105
105
105
105
105
105
105
105
105
105
105
105
105
105
105
105
105
447
447
447
447
447
926
926
926
975
976
976
976
1337
1340
1340
1340
1340
1340
1340
1340
1340
1342
1342
1342
1342
1342
1344
1344
1344
1344
2368
2368
2368
2368
2368
2368
2368
2368
2368
2368
2368
2368
2368
3679
3680
3680
3680
3680
3680
3680
3680
3682
3682
3682
3682
3682
3683
3683
3683
3683
3683
3683
3683
3683
3683
3683
3683
3683
3683
3683
3683
3683
3683
3684
3684
3684
3684
3684
3684
3684
3684
3684
3684
3685
3685
3685
3685
3685
3685
3685
3685
3685
3685
3685
3685
3685
3685
3686
3686
3686
3686
3686
3686
3686
3686
Inf
Inf
Inf
Inf
Inf
Inf
