# Supplementary material for: Sequential label shift detection in classification data: An application to dengue fever
Source: PLoS One. 2024 Sep 16;19(9):e0310194. doi: 10.1371/journal.pone.0310194 (PMC11404796; doi:10.1371/journal.pone.0310194)
Supplement: S1 Data — Full code for the data analysis and simulations presented in this paper is available at https://github.com/ciaran-evans/label-shift-detection. The data used in the dengue case study was made publicly available by [3], and a copy is provided in the repository with the code. (ZIP) [file pone.0310194.s001.zip › label-shift-detection/dengue_output/ulsif_dengue_arls.txt]

1.908 1.956 2.04 2.074 2.144 2.264 2.398 2.574 2.704 2.776 2.906 3.04 3.324 3.562 3.744 3.972 4.204 4.456 4.868 5.21 5.84 6.162 6.364 6.702 7.122 7.564 7.81 8.108 8.5 9.012 9.254 9.732 10.166 10.726 11.188 11.718 12.246 12.722 13.272 13.824 14.366 14.762 15.518 16.144 16.636 17.296 17.816 18.226 18.776 19.844 20.3 20.84 21.438 22.174 22.834 23.822 24.684 25.006 25.572 26.67 27.532 28.564 29.316 30.126 31.34 32.38 33.744 34.746 36.116 37.844 38.746 39.766 40.176 41.712 42.93 43.47 45.028 47.124 49.1 50.72 51.446 53.558 54.19 55.25 57.214 57.84 59.898 61.626 63.184 65.132 66.262 68.254 69.552 70.358 71.604 73.19 74.518 76.692 77.554 78.56 81.564 84.028 87.048 89.228 91.174 92.732 94.436 97.758 99.17 102.244 104.498 109.232 112.632 115.488 118.984 120.784 122.244 124.288 126.182 127.89 130.226 132.178 135.354 141.84 144.178 147.424 150.722 154.434 156.28 159.056 161.842 165.918 168.58 171.744 174.918 180.106 181.752 187.278 192.002 196.864 201.504 205.358 213.348 219.38 222.75 229.684 236.436 243.04 251.16 259.77 264.142 267.166 271.692 274.376 282.66 286.938 298.754 302.796 309.836 316.024 323.188 333.652 340.174 345.342 360.28 370.896 376.202 385.442 392.932 402.226 404.16 412.626 418.258 425.666 442.6 449.538 460.356 468.258 476.23 487.294 500.872 505.108 516.41 519.926 526.948 537.246 547.516 559.44 569.13 583 607.74 616.536 619.404 641.958 650.526 658.564 671.116 682.708 700.6 710.72 728.942 742.374 750.462 766.17 786.814 800.702 811.728 822.408 833.702 841.632 861.098 868.474 888.58 900.634 916.174 935.4 964.958 982.586 991.084 1012.61 1017.57 1039.758 1051.842 1066.148 1116.816 1147.89 1179.622 1214.912 1238.094 1268.152 1295.784 1308.474 1334.42 1377.8 1406.768 1450.06 1468.772 1503.092 1538.28 1572.614 1583.864 1629.296 1665.218 1682.78 1713.152 1758.794 1787.956 1863.414 1893.494 1910.898 1914.774 1942.516 1987.484 2049.704 2078.428 2106.666 2139.408 2165.638 2190.118 2230.562 2270.168 2302.814 2332.84 2414.034 2419.246 2462.894 2533.672 2581.424 2647.262 2709.978 2730.182 2785.87775551102 2836.76706827309 2886.86546184739 2918.37951807229 2966.3875502008 3025.92570281125 3082.26305220884 3131.34738955823 3205.90562248996 3254.22334004024 3309.5814889336 3371.24346076459 3423.89314516129 3526.51814516129 3588.875 3638.64919354839 3667.67070707071 3741.20202020202 3806.95757575758 3895.3898989899 3950.86666666667 3997.22222222222 4051.1595959596 4112.13360323887 4195.74089068826 4322.47165991903 4341.97570850202 4400.76315789474 4433.01012145749 4501.84210526316 4616.67206477733 4631.75303643725 4693.43319838057 4797.02226720648 4898.03245436105 4984.78455284553 5089.84349593496 5217.52749490835 5267.3387755102 5357.35787321063 5360.48875255624 5397.48865979381 5505.02892561983 5537.48547717842 5560.63692946058 5638.39501039501 5672.79454926625 5732.64978902954 5785.15531914894 5798.19361702128 5815.33832976445 5883.60560344828 6001.79653679654 6029.52183406114 6086.73741794311 6070.72368421053 6120.35824175824 6290.52097130243 6346.84035476718 6425.02242152466 6466.79372197309 6511.75227272727 6549.53881278539 6640.80320366133 6645.12442396313 6630.19813519813 6665.81647058824 6700.43705463183 6842.80476190476 6849.45933014354 6842.49156626506 6899.94390243902 6935.2698019802 6951.53865336658 7015.0303030303 7059.52442159383 7077.68652849741 7148.20157068063 7210.39050131926 7251.75733333333 7254.2311827957 7277.63978494624 7394.68292682927 7310.93406593407 7307.55248618785 7461.64722222222 7442.42458100559 7470.91477272727 7520.24 7635.67919075145 7630.91253644315 7610.18694362018 7725.80895522388 7651.36778115502 7744.13719512195 7814.82554517134 7821.8526645768 7834.59493670886 7879.29807692308 7833.08794788274 7963.05555555556 8106.95348837209 8121.73825503356 8167.90202702703 8181.70989761092 8285.53103448276 8390.43309859155 8471.09219858156 8515.3731884058 8533.02197802198 8554.22794117647 8561.65168539326 8604.42322097378 8704.50950570342 8728.50574712644 8750.2578125 8755.80952380952 8711.98795180723 8745.70850202429 8715.75619834711 8785.11814345991 8785.6186440678 8801.11111111111 8775.64069264069 8792.4845814978 8804.82589285714 8843.26363636364 8947.06849315069 9114.45581395349
2.424 2.526 2.722 2.956 3.28 3.606 3.788 3.978 4.412 5.236 5.602 6.208 7.346 8.926 10.16 11.282 12.322 13.104 14.396 15.28 16.366 17.644 19.074 20.752 22.252 23.886 25.992 28.052 30.372 32.846 35.14 37.544 40.55 43.496 46.876 51.282 53.962 58.796 65.932 70.57 78.226 83.844 93.23 100.008 105.556 113.986 122.482 130.442 139.496 150.64 158.958 165.56 176.372 187.798 208.41 225.774 239.044 258.788 285.26 301.844 325.238 342.754 365.774 387.638 406.126 427.29 455.014 495.612 537.84 579.102 640.776 674.832 713.248 769.546 817.746 869.726 953.698 1027.534 1084.978 1204.39 1308.798 1406.918 1504.284 1621.496 1808.494 1934.362 2047.724 2157.964 2249.886 2425.98 2543.078 2680.286 2856.966 3015.698 3177.32 3315.21843687375 3451.26706827309 3705.51807228916 3902.140562249 4171.56477732794 4444.28861788618 4686.06530612245 4990.3850931677 5222.625 5513.64360587002 5737.27754237288 6044.71274298056 6062.63457330416 6294.22516556291 6349.4527027027 6592.90552995392 6648.78638497653 6858.28605769231 7248.19024390244 7354.21197007481 7560.57583547558 7647.17112299465 7862.27792915531 7975.10704225352 8013.00586510264 8077.88343558282 8158.8152866242 8348.93835616438 8573.54770318021 8672.70943396226 8932.99603174603 9151.9539748954 9380.5807860262 9532.09821428571 9634.07075471698 9600.47263681592 9833.48404255319 9911.85057471264 10094.573964497 10401.3271604938 10506.6168831169 10492.387755102 10504.7730496454 10439.0601503759 10416.4488188976 10318.4621848739 10366.0089285714 10444.8461538462 10743.6868686869 10661.4526315789 10694.4252873563 10862.421686747 10914.3846153846 10930.8630136986 10665.0579710145 10617.6060606061 10525.5322580645 10484.2950819672 10538.1379310345 10398.9649122807 10344.6226415094 10659.3529411765 10498.4489795918 10448.0888888889 10287.0454545455 10709.6585365854 10511.358974359 9854.36111111111 9370.18181818182 9599.625 9231.1724137931 9200.92857142857 9201 8881 9134.38461538462 9350.08695652174 9350.17391304348 8825.85 8857.72222222222 9001 9001.0625 9038.66666666667 8738.90909090909 9778.33333333333 9778.55555555555 9385.375 9429.28571428571 9429.28571428571 9429.28571428571 9429.42857142857 9429.57142857143 8809.5 8809.66666666667 8809.66666666667 7210.4 7210.6 8224 8224 8224 8224 8224 8224 8224.5 8224.5 5343.33333333333 5343.33333333333 5343.33333333333 5343.33333333333 5343.66666666667 6911.5 6911.5 6911.5 6911.5 6911.5 6912 6912 6912 6912 6912 6912 6914.5 6915 6915 6915 1754 1754 1754 1754 1754 1754 1754 1755 1755 1755 1755 1755 1755 1758 1759 NA NA NA NA NA NA NA NA NA NA NA NA NA NA NA NA NA NA NA NA NA NA NA NA NA NA NA NA NA NA NA NA NA NA NA NA NA NA NA NA NA NA NA NA NA NA NA NA NA NA NA NA NA NA NA NA NA NA NA NA NA NA NA NA NA NA NA NA NA NA NA NA NA NA NA NA NA NA NA NA NA NA NA NA NA NA NA NA NA NA NA NA NA NA NA NA NA NA NA NA NA NA NA NA NA NA NA NA NA NA NA NA NA NA NA NA NA NA NA NA NA NA NA NA NA NA NA NA NA NA NA NA NA NA NA NA NA NA NA NA NA NA NA NA NA NA NA NA NA NA NA NA NA NA NA NA NA NA NA NA NA NA NA NA NA NA
1.83 1.87 1.948 2.018 2.058 2.158 2.3 2.508 2.67 2.738 2.812 2.976 3.126 3.4 3.714 3.93 4.096 4.392 5.048 5.438 5.864 6.312 6.526 6.956 7.246 7.504 7.836 8.3 8.57 9.042 9.402 9.802 10.13 10.682 11.006 11.41 11.84 12.454 13.012 13.634 14.276 14.628 15.198 15.882 16.354 16.83 17.414 17.976 18.846 19.694 20.212 20.73 21.582 22.228 22.748 23.208 23.77 24.82 25.438 26.062 26.982 27.63 28.848 29.67 30.69 31.742 32.224 33.122 33.77 34.874 35.954 36.778 37.768 39.402 40.266 41.7 42.8 43.744 44.736 46.606 47.36 48.44 50.722 51.796 53.138 55.234 56.366 57.656 59.626 60.386 61.87 64.364 65.748 67.394 68.958 71.038 73.178 74.17 75.926 78.436 80.414 81.672 84.268 87.262 89.67 91.574 96.358 98.618 100.194 102.998 105.958 106.93 109.8 113.592 115.208 117.47 121.298 122.61 126.052 128.906 131.474 134.424 138.742 140.824 143.396 145.344 147.25 150.152 153.096 156.214 160.826 168.038 173.364 178.112 180.816 182.694 186.87 189.002 192.32 195.946 197.31 202.4 206.976 211.632 215.798 218.298 222.38 225.04 232.906 240.426 245.428 252.494 256.706 262.798 267.166 276.128 283.036 291.696 294.474 304.848 307.264 315.682 321.12 327.618 331.418 338.852 345.076 354.932 361.894 369.98 377.056 385.534 390.354 397.404 403.572 411.518 416.934 421.394 430.28 433.262 447.51 456.974 464.822 473.602 489.12 498.9 509.11 520.966 525.462 527.418 544.694 554.374 566.462 585.798 589.248 610.374 623.916 646.864 658.356 665.786 677.672 687.44 710.504 725.716 745.782 752.392 762.79 778.136 793.082 808.01 824.74 834.692 850.948 881.766 895.074 925.844 929.448 967.368 989.614 1021.622 1037.8 1056.668 1079.194 1119.656 1148.774 1174.632 1201.514 1226.294 1248.468 1261.488 1281.088 1301.362 1334.364 1356.392 1398.83 1454.81 1471.298 1493.662 1527.514 1576.166 1632.79 1670.098 1691.68 1742.076 1781.166 1829.218 1893.17 1902.99 1928.282 1982.812 2010.74 2052.192 2092.728 2124.58 2163.27 2195.286 2259.158 2288.588 2341.954 2389.802 2438.314 2479.864 2515.62 2562.638 2630.45 2677.388 2736 2766.502 2827.724 2884.046 2933.24 2984.482 3055.608 3084.922 3138.998 3168.62 3250.892 3324.85771543086 3363.11823647295 3378.70741482966 3411.56513026052 3553.35070140281 3662.40963855422 3783.95381526104 3854.62248995984 3940.44466800805 4025.20523138833 4114.49295774648 4177.20564516129 4221.32525252525 4277.25101214575 4353.5991902834 4426.38866396761 4539.30971659919 4560.71544715447 4657.35365853659 4759.47250509165 4880.48676171079 4950.34419551935 4987.88391038696 5043.5387755102 5106.40816326531 5197.72597137014 5218.5 5236.0368852459 5251.49385245902 5398.51639344262 5466.96296296296 5533.77066115702 5567.96273291925 5633.53862212944 5677.11764705882 5705.194092827 5810.38689217759 5922.73248407643 5978.87872340426 5976.8141025641 6096.44658119658 6192.99145299145 6219.0064516129 6226.92857142857 6251.22222222222 6293.68271334792 6278.43612334802 6320.53436807095 6378.68303571429 6499.81614349776 6523.47619047619 6561.75854214123 6676.38073394495 6703.8129330254 6828.38106235566 6904.83990719258 6947.02336448598 6915.99763593381 6984.6 6984.49160671463 7010.87469879518 7046.13936430318 7049.94801980198 7159.49127182045 7167.92211055276 7191.2904040404 7263.97193877551 7290.96658097686 7342.86787564767 7396.42036553525 7434.20844327177 7517.31926121372 7542.10638297872 7593.74262734584 7583.15135135135 7671.44293478261 7698.68870523416 7755.55555555556 7798.34916201117 7785.27428571429 7858.33620689655 7881.1757925072 7953.68985507246 7997.28862973761 8120.91470588235 8039.58258258258 8080.99697885196 8122.43292682927 8180.78899082569 8112.846875 8123.30914826498 8121.60952380952 8111.47588424437 8096.68403908795 8097.39739413681 8278.77704918033 8228.55149501661 8210.85906040268 8236.52218430034 8232.93448275862 8283.56794425087 8379.57243816254 8479.58422939068 8467.76978417266 8403.28727272727 8376.7265917603 8490.52851711027 8485.66536964981 8545.65476190476 8592.11904761905 8749.324 8703.7131147541 8750.08230452675 8789.47107438017 8762.25941422594 8782.02109704641 8798.70638297872 8829.54700854701 8953.06896551724 8971.08333333333 8939.90625 8930.97716894977 8949.62790697674
1.892 1.97 2.002 2.058 2.1 2.22 2.388 2.518 2.684 2.832 2.974 3.1 3.304 3.598 3.896 4.108 4.412 4.778 5.272 5.756 6.24 6.876 7.096 7.352 7.686 7.934 8.348 8.766 9.148 9.63 9.956 10.49 10.894 11.546 12.012 12.634 13.33 13.852 14.304 15.018 15.394 15.972 16.64 17.212 17.914 18.414 18.75 19.368 20.124 21.152 21.944 22.456 23.114 23.842 24.638 25.688 26.468 27.45 29.006 29.826 30.58 31.582 32.528 33.658 34.594 35.29 36.856 38.856 40.114 40.616 42.33 43.772 44.592 45.51 46.496 48.44 49.6 50.69 51.608 53.308 54.574 56.852 57.24 58.794 59.668 61.078 64.084 66.608 67.866 69.556 70.918 72.548 74.048 76.238 77.534 79.258 82.58 84.836 86.18 88.258 89.796 94.156 95.73 96.94 98.598 100.754 102.322 105.588 107.694 109.336 112.434 115.692 118.716 120.55 123.772 125.62 129.38 132.24 135.594 137.28 140.64 141.924 143.528 148.418 153.318 160.156 163.572 169.054 170.806 174.024 178.658 180.454 183.328 187.13 190.414 194.812 198.59 200.496 204.846 206.542 213.188 220.532 225.352 230.922 235.88 239.074 249.404 257.044 263.306 271.662 275.02 281.09 291.6 298.824 306.956 312.364 319.074 327.676 339.408 349.924 355.41 360.76 366.03 370.726 379.78 393.082 398.55 405.024 415.932 430.13 438.554 445.314 454.338 475.514 486.466 498.446 504.644 511.236 522.49 537.606 548.282 563.202 570.456 582.392 602.224 615.97 632.644 648.68 668.35 699.856 718.502 748.044 753.692 757.278 782.446 793.898 803.844 819.732 828.658 850.97 862.286 884.482 902.348 920.966 940.774 965.05 988.418 998.75 1026.694 1043.97 1080.27 1086.312 1134.822 1153.386 1184.152 1215.49 1233.084 1251.296 1287.258 1313.18 1322.328 1344.486 1371.926 1410.23 1420.792 1434.504 1460.322 1475.898 1493.814 1532.146 1561.734 1585.286 1619.404 1638.122 1699.836 1715.806 1776.872 1826.762 1841.512 1896.176 1924.738 1969.164 2036.6 2087.832 2141.054 2194.044 2234.94 2281.286 2347.362 2388.202 2443.874 2472.698 2527.21 2566.258 2609.478 2650.24 2694.738 2733.494 2759.31 2867.134 2950.952 3021.624 3089.022 3106.202 3160.138 3205.76352705411 3254.80561122244 3336.12825651303 3422.49098196393 3500.12424849699 3593.24297188755 3638.08032128514 3667.01807228916 3698.18875502008 3760.64457831325 3870.35814889336 4016.98189134809 4074.08853118712 4111.23541247485 4209.98390342052 4278.05241935484 4314.68951612903 4376.32727272727 4477.86234817814 4539.30831643002 4640.75862068965 4699.40567951318 4768.33739837398 4887.30487804878 4946.32113821138 5003.72097759674 5099.06517311609 5129.36252545825 5140.46028513238 5207.54489795918 5289.96319018405 5389.67689161554 5443.89959016393 5486.94661190965 5562.62474226804 5643.75155279503 5758.30561330561 5874.61715481172 5913.73473684211 5963.42706131078 6069.98305084746 6224.56687898089 6265.69871794872 6338.56196581197 6415.34475374732 6477.96760259179 6550.0021691974 6643.13043478261 6749.30936819172 6793.13318777293 6797.3436123348 6853.88495575221 6910.05321507761 6973.89261744966 7016.43693693694 7154.41083521445 7242.93621867882 7313.80091533181 7368.81880733945 7419.66055045872 7466.38709677419 7576.67906976744 7646.32710280374 7632.99528301887 7693.81710213777 7702.77033492823 7764.92307692308 7817.84987893462 7851.83129584352 7905.98258706468 7976.26184538653 7994.47630922693 8106.3007518797 8118.54475703325 8176.68311688312 8190.3280839895 8236.19946808511 8255.09115281501 8345.9460916442 8402.51902173913 8480.58953168044 8574.88611111111 8657.54213483146 8682.4358974359 8753.02608695652 8781.68128654971 8738.52507374631 8809.3293768546 8786.09880239521 8738.01857585139 8734.90031152648 8756.759375 8745.1572327044 8819 8857.66346153846 8857.86038961039 8880.66229508197 8861.57 8867.35353535354 8834.13651877133 8815.14089347079 8843.27777777778 8960.5176056338 8983.56737588653 8989.67741935484 9049.51263537906 9055.84 9035.53874538745 9042.63601532567 9117.91828793774 9081.38431372549 9144.06324110672 9255.09126984127 9212.83935742972 9248.22448979592 9236.329218107 9198.5625 9264.94092827004 9381.12446351931 9370.91189427313 9299.07111111111 9288.09821428571 9367.93273542601 9344.35454545455 9313.69626168224 9248.32692307692 9258.3961352657 9236.18090452261 9309.26395939086 9298.29743589744 9338.85567010309 9483.859375 9455.2380952381 9524.8097826087 9567.34254143646
1.922 2.032 2.096 2.204 2.286 2.37 2.492 2.612 2.734 2.882 3.054 3.21 3.388 3.636 3.84 4.118 4.406 4.776 5.134 5.542 6.072 6.596 6.842 7.06 7.304 7.712 8.06 8.41 8.766 9.356 9.634 10.052 10.42 10.872 11.424 11.892 12.634 13.008 13.632 14.262 14.784 15.09 15.552 16.08 16.616 17.022 17.578 18.082 18.974 19.676 20.252 21.038 21.494 22.386 23.082 23.928 24.58 25.168 26.092 26.7 27.504 28.634 29.788 31.066 31.89 32.35 33.922 35.036 35.978 36.722 38.036 38.654 40.222 41.846 43.354 44.46 46.18 47.386 49.122 50.904 52.906 54.888 56.362 57.73 59.72 61.034 63.208 65.302 67.548 70.576 73.248 75.522 77.006 78.23 79.61 81.138 82.516 84.796 85.494 86.616 87.944 90.066 91.308 94.382 96.27 98.572 101.686 104.528 106.832 109.704 113.926 118.602 122.38 125.604 129.008 132.898 134.806 140.598 143.418 146.812 149.994 151.446 153.716 155.416 157.746 162.35 165.214 167.598 171.606 174.346 178.242 181.596 183.16 186.606 190.08 193.584 200.848 205.034 208.688 213.926 218.716 225.436 228.87 233.328 237.512 247.62 252.64 256.962 261.3 268.758 275 285.76 290.09 295.59 298.798 306.458 312.678 325.05 331.428 342.904 347.42 355.758 366.132 371.642 373.864 388.058 397.276 402.69 418.9 425.052 439.808 456.414 461.674 476.716 486.944 499.242 506.772 521.264 526.344 534.28 550.79 570.66 585.91 590.578 598.752 603.07 620.938 629.642 649.122 660.686 677.084 690.874 702.072 722.07 730.532 763.748 786.822 813.824 825.87 838.428 855.44 869.148 879.916 898.874 919.1 946.32 975.646 1004.75 1014.086 1038.434 1068.09 1089.772 1108.334 1138.406 1156.918 1207.854 1241.746 1264.222 1300.332 1327.626 1351.104 1355.412 1411.396 1442.928 1458.316 1467.636 1500.04 1518.264 1552.302 1566.684 1589.332 1639.504 1656.648 1687.11 1713.432 1750.248 1767.78 1813.394 1867.67 1894.182 1929.61 1980.7 2006.756 2043.97 2085.334 2139.75 2161.972 2185.02 2198.502 2267.152 2315.654 2357.65 2409.576 2458.214 2526.33 2573.116 2611.312 2681.784 2714.59 2761.954 2765.30861723447 2797.99799599198 2894.39478957916 2947.61523046092 3028.87975951904 3086.09819639279 3170.05611222445 3217.91382765531 3240.60120240481 3283.74549098196 3340.8877755511 3379.08416833667 3443.04208416834 3503.33667334669 3550.34068136273 3644.82164328657 3763.01603206413 3833.64529058116 3894 3959.41818181818 4037.74696356275 4118.07489878542 4248.99392712551 4319.1724137931 4361.14837398374 4378.65987780041 4470.11428571429 4476.06352459016 4571.2868852459 4656.72540983607 4708.3237704918 4801.04713114754 4889.51334702259 4954.31211498973 5001.00821355236 5119.80492813142 5148.64065708419 5182.09670781893 5318.61855670103 5382.84472049689 5476.07676348548 5572.00414937759 5585.03125 5686.74791666667 5795.33473684211 5818.32980972516 5835.99787685775 5844.5914893617 5882.84120171674 6009.27253218884 6150.68534482759 6199.99784482759 6250.86796536797 6324.80217391304 6402.84967320261 6412.73085339168 6434.9956043956 6493.65934065934 6520.41371681416 6496.39013452915 6547.17792792793 6633.55882352941 6647.16136363636 6665.32873563218 6731.28703703704 6824.75813953488 6876.35046728972 6890.14622641509 6901.66825775656 6951.73444976077 6952.06779661017 6995.17804878049 7057.72481572482 7161.5012345679 7251.95024875622 7371.70426065163 7426.35264483627 7479.91370558376 7518.33333333333 7596.55269922879 7654.04166666667 7649.78100263852 7711.52770448549 7676.89008042895 7774.04851752022 7809.8722826087 7794.99450549451 7865.14404432133 7958.82584269663 7981.0395480226 8016.28693181818 8079.10662824208 8122.71176470588 8019.97005988024 8096.38438438438 8184.74848484848 8238.38905775076 8243.57453416149 8328.24764890282 8353.41401273885 8349.73633440514 8333.2908496732 8336.81333333333 8445.07457627119 8534.36551724138 8519.43902439024 8513.19081272085 8727.69285714286 8762.72101449275 8782.89818181818 8922.9358490566 8872.69083969466 8930.90157480315 8951.404 9025.6935483871 9005.39837398374 9020.28278688525 9051.73858921162 9092.37656903766 8988.34042553191 8926.84913793103 8944.44736842105 8896.60444444445 8936.86222222222 8879.07207207207 8886.85135135135 8875.57407407407 8905.49065420561 9000.43127962085 9075.81990521327 9207.45933014354 9143.47058823529 9134.6783919598 9205.73711340206 9247.06282722513 9244.78378378378 9253.84065934066 9191.80446927374 9212.65142857143 9264.0289017341
1.912 1.998 2.076 2.112 2.224 2.3 2.432 2.572 2.7 2.838 2.988 3.13 3.234 3.418 3.62 3.842 4.028 4.246 4.638 5.014 5.396 5.846 6.23 6.404 6.598 6.898 7.206 7.57 7.884 8.256 8.568 9.048 9.386 9.88 10.268 10.692 11.06 11.468 11.844 12.392 13.174 13.448 14.026 14.334 14.892 15.312 15.794 16.442 16.922 17.684 18.304 18.736 19.492 20.248 21.214 21.848 22.408 22.87 23.718 24.602 25.47 26.108 26.988 28.06 28.614 29.164 30.274 30.826 32.138 32.912 33.772 35.272 36.232 37.522 38.906 40.314 41.7 42.628 44.004 44.886 45.566 46.92 47.938 49.578 51.076 52.54 54.718 57.254 60.39 61.6 62.948 63.442 65.562 66.452 67.352 68.31 69.136 71.258 73.502 74.342 75.748 77.522 79.418 82.238 82.862 85.524 87.302 87.954 90.092 91.874 94.67 96.654 97.852 101.816 104.284 107.142 109.178 110.944 113.5 116.114 117.782 119.29 123.9 125.89 127.508 129.088 132.324 133.978 135.79 138.568 140.128 144.362 148.204 150.556 152.356 156.62 159.486 163.216 167.272 171.63 175.4 179.714 182.646 184.624 188.752 193.142 196.21 202.368 203.258 204.596 207.132 211.946 215.472 216.51 218.114 222.59 225.046 227.71 232.29 235.592 240.368 243.29 246.324 252.25 256.59 258.556 259.898 268.886 280.058 283.748 287.288 294.684 302.918 311.978 316.42 329.342 335.436 344.378 348.37 366.452 370.416 382.074 385.662 387.204 391.554 394.638 403.362 411.65 419.374 427.276 431.488 437.688 446.986 462.326 469.58 477.872 496.968 502.814 516.712 519.366 537.202 552.878 557.188 561.628 567.332 574.942 584.588 593.824 605.73 612.11 619.088 642.164 657.278 676.534 686.718 700.998 703.714 709.864 737.108 746.542 753.804 767.926 783.28 815.778 824.292 843.72 850.66 861.84 865.6 880.606 885.042 899.518 912.688 929.44 951.656 968.03 990.772 1012.078 1043.484 1052.662 1079.108 1092.108 1116.018 1139.55 1154.242 1188.634 1216.804 1231.86 1256.556 1261.688 1286.6 1307.466 1323.862 1333.156 1363.208 1373.836 1409.702 1426.636 1448.188 1467.102 1490.74 1509.128 1544.66 1583.152 1606.586 1638.55 1656.172 1699.402 1751.25 1778.308 1835.566 1883.162 1936.858 1998.01 2037.1 2062.56 2107.61 2168.476 2237.702 2268.34 2315.542 2339.286 2374.504 2405.498 2469.24 2489.3 2548.066 2572.282 2620.782 2651.374 2665.46 2723.994 2811.978 2850.874 2876.52705410822 2912.27855711423 2959.01603206413 3012.82364729459 3053.16633266533 3122.16633266533 3190.69138276553 3256.78156312625 3311.23647294589 3367.94589178357 3454.40280561122 3511.04809619238 3543.81162324649 3614.54909819639 3626.6372745491 3688.50803212851 3715.39436619718 3771.32727272727 3880.88686868687 3970.03838383838 4132.11717171717 4174.82591093117 4260.55263157895 4302.02226720648 4380.27530364372 4404.15821501014 4424.48577235772 4491.43292682927 4553.32317073171 4629.31504065041 4745.01219512195 4790.82484725051 4859.28105906314 4890.32653061224 4937.64693877551 4995.61836734694 5085.25766871166 5173.0205338809 5238.67556468172 5309.60574948665 5380.04752066116 5432.74173553719 5533.65352697095 5612.37916666667 5644.26150627615 5756.06485355649 5726.14105263158 5789.12658227848 5761.51276595745 5767.25159914712 5860.71641791045 5910.4678111588 5994.31749460043 6021.1394335512 6078.79868708972 6193.9010989011 6253.53097345133 6326.71777777778 6317.54586129754 6375.77628635347 6465.76457399103 6525.91216216216 6561.88235294118 6622.55203619909 6688.73576309795 6795.21052631579 6890.07175925926 6906.19392523365 6956.33957845433 7014.45754716981 7018.58628841608 7131.05463182898 7239.83054892601 7268.13221153846 7285.33253012048 7282.3795620438 7376.80243902439 7392.75369458128 7459.93316831683 7520.5297029703 7574.53980099502 7606.14536340852 7719.23797468354 7795.66326530612 7901.92010309278 8052.47792207792 8099.60574412533 8250.93193717277 8380.1 8367.34217506631 8423.90957446809 8478.14209115281 8510.66120218579 8603.26648351648 8599.10497237569 8640.64166666667 8761.03072625698 8772.26685393258 8813.73850574713 8790.10144927536 8843.30498533724 8923.46567164179 8988.53012048193 9058.80122324159 9131.61682242991 9131.59936908517
2.598 2.774 2.944 3.228 3.376 3.694 4.03 4.366 4.894 5.542 6.16 6.54 7.816 9.104 10.666 12.108 13.378 14.028 15.624 16.492 17.984 20.44 21.808 24.186 26.704 29.214 32.554 35.48 38.71 41.188 44.602 49.012 52.076 56.036 60.178 66.142 72.078 78.598 84.732 90.08 99.334 108.606 118.354 132.32 142.928 151.924 159.196 178.264 189.382 206.924 225.476 237.546 257.716 280.728 301.084 320.622 339.132 360.272 398.732 432.342 455.272 514.662 549.088 585.106 628.28 678.638 725.356 785.2 834.676 893.044 977.192 1035.956 1103.978 1181.44 1255.952 1398.476 1472.71 1627.562 1764.85 1901.674 2082.834 2269.084 2448.984 2672.962 2831.84769539078 2941.3126252505 3189.21843687375 3388.32394366197 3661.51307847082 3916.75806451613 4264.07287449393 4608.34077079107 5024.82991803279 5248.63505154639 5428.39121338912 5688.61473684211 5965.88222698073 6228.55627705628 6523.97350993377 6853.09954751131 6883.83023255814 6999.35629453682 7052.73798076923 7254.8225 7417.90256410256 7489.15691489362 7746.89344262295 7864.03133903134 7856.67462686567 8019.4203821656 8232.74183006536 8497.24832214765 8446.15523465704 8406.96629213483 8635.93461538461 8687.83003952569 8633.84836065574 8623.69162995595 8721.71830985915 8862.88442211055 8906.31578947369 9029.71666666667 9277.2 9462.07317073171 9400.89102564103 9493.1610738255 9720.64179104478 9899.72519083969 9829.256 9798.00840336134 9785.62608695652 9717.68181818182 9808.95 9841.18367346939 9860.63829787234 9694.26666666667 9719.6 10047.7051282051 9664.59154929577 9836.89552238806 9917.74576271186 9748.88888888889 9792.08 10033.8125 10196.7446808511 10172.9772727273 10394.1842105263 10556.2352941176 10511.1875 10089.8965517241 10069.25 9794.65384615385 10627.3043478261 10679.8947368421 10679.8947368421 10680.1578947368 10680.3684210526 10998.625 11749.8571428571 11538.0769230769 11962.5 10380.5 10152.3333333333 10152.3333333333 10152.5 10152.6666666667 8187.2 8187.2 8236.25 8236.5 8236.75 8237.25 7532.33333333333 7532.33333333333 7532.33333333333 7532.66666666667 7532.66666666667 7533 7533 7533.66666666667 7533.66666666667 7533.66666666667 7533.66666666667 7533.66666666667 7533.66666666667 7534.33333333333 7534.33333333333 7534.33333333333 7534.33333333333 7534.33333333333 7534.33333333333 6394 6394 6394 6394 6394 6394 6394 8262 8264 8264 8264 8265 8265 8265 NA NA NA NA NA NA NA NA NA NA NA NA NA NA NA NA NA NA NA NA NA NA NA NA NA NA NA NA NA NA NA NA NA NA NA NA NA NA NA NA NA NA NA NA NA NA NA NA NA NA NA NA NA NA NA NA NA NA NA NA NA NA NA NA NA NA NA NA NA NA NA NA NA NA NA NA NA NA NA NA NA NA NA NA NA NA NA NA NA NA NA NA NA NA NA NA NA NA NA NA NA NA NA NA NA NA NA NA NA NA NA NA NA NA NA NA NA NA NA NA NA NA NA NA NA NA NA NA NA NA NA NA NA NA NA NA NA NA NA NA NA NA NA NA NA NA NA NA NA NA NA NA NA NA NA NA NA NA NA NA NA NA NA NA NA NA NA NA NA NA NA NA NA NA NA NA NA NA NA NA NA NA NA NA NA NA NA NA NA NA NA NA NA NA NA
2.44 2.54 2.724 2.864 3.09 3.336 3.576 3.846 4.178 4.656 5.098 5.868 6.638 7.798 8.616 9.886 10.982 11.892 12.742 13.76 14.744 15.756 16.894 18.67 20.396 22.338 23.762 26.208 28.462 31.148 33.852 36.696 39.458 42.276 44.642 47.258 50.724 57.234 61.236 67.306 71.216 75.794 81.614 88.85 94.966 100.76 106.658 117.632 125.88 135.278 143.944 154.9 162.462 173.994 186.044 195.27 206.33 218.132 235.072 254.77 273.13 282.574 306.536 326.24 352.208 376.35 416.16 456.968 486.072 515.446 544.174 572.464 605.078 645.068 679.686 729.83 791.748 838.712 899.76 954.806 1034.492 1116.598 1213.382 1298.376 1412.01 1530.502 1607.1 1716.364 1842.142 1955.146 2142.116 2260.04208416834 2416.1623246493 2586.70941883768 2740.36072144289 2908.24248496994 3114.71142284569 3320.42570281125 3642.4437751004 3901.23694779116 4091.07862903226 4260.69371196755 4506.49796747968 4723.79795918367 4921.72783505155 5117.92546583851 5349.72175732218 5418.69871794872 5699.21739130435 5929.79340659341 6138.36585365854 6331.29753914989 6534.56590909091 6682.53411764706 6803.11510791367 7010.29310344828 7121.76322418136 7075.33947368421 7217.47043010753 7539.29234972678 7675.3782234957 7717.59117647059 7858.19631901841 7809.38050314465 8027.15705128205 8199.03367003367 8349.33449477352 8301.47463768116 8330.95880149813 8201.20158102767 8297.12704918033 8375.64782608696 8479.99553571429 8336.43540669857 8361.85128205128 8406.18518518518 8513.13483146067 8549.625 8571.61904761905 8541.20987654321 8439.32903225807 8524.26573426573 8714.27407407407 8651.656 8696.72033898305 8788.29824561403 8578.67592592593 8806.9504950495 8807.55319148936 9143.02197802198 9013.79069767442 9050.48235294118 9173.68674698795 9430.66666666667 9583.72602739726 9658.23880597015 9615.86885245902 9530.52542372881 9530.73214285714 9767.59259259259 9349.05882352941 9769.55319148936 9734.15909090909 9920 9991.02564102564 10117.4210526316 10266.2162162162 10110.8529411765 10111.0882352941 10111.1176470588 10043 10429.3666666667 10551.4615384615 10570.76 10571.04 10722.25 11082.5 11355.4285714286 10946.0526315789 10947.2105263158 10466.9411764706 10256.4285714286 10256.5 10301.9230769231 9741.83333333333 9847.36363636364 9847.63636363636 10061.1 10061.2 10849.875 10849.875 10850 12097 11419.1666666667 13496 13496.2 13496.2 13496.2 13496.2 13496.2 13389 13389 13812.5 13812.5 13812.5 13816 9889 9889 9889 9889 9889 9889 9889 9889 9889 9889 9891 9892 9892 9892 9892 9892 NA NA NA NA NA NA NA NA NA NA NA NA NA NA NA NA NA NA NA NA NA NA NA NA NA NA NA NA NA NA NA NA NA NA NA NA NA NA NA NA NA NA NA NA NA NA NA NA NA NA NA NA NA NA NA NA NA NA NA NA NA NA NA NA NA NA NA NA NA NA NA NA NA NA NA NA NA NA NA NA NA NA NA NA NA NA NA NA NA NA NA NA NA NA NA NA NA NA NA NA NA NA NA NA NA NA NA NA NA NA NA NA NA NA NA NA NA NA NA NA NA NA NA NA NA NA NA NA NA NA NA NA NA NA NA NA NA NA NA NA NA NA NA NA NA NA NA NA NA NA NA NA NA NA NA NA NA NA NA NA NA NA NA NA NA NA NA NA NA NA NA NA NA NA NA NA NA NA
1.868 1.966 2.02 2.078 2.172 2.236 2.36 2.498 2.592 2.82 2.962 3.09 3.284 3.526 3.748 3.946 4.222 4.418 4.91 5.358 5.884 6.334 6.78 6.982 7.246 7.588 7.856 8.266 8.488 9.012 9.232 9.496 9.822 10.164 10.578 10.98 11.374 12.102 12.53 13.002 13.43 14.01 14.472 15.218 15.884 16.652 17.278 17.672 18.464 19.204 20.172 20.614 21.506 21.998 22.624 23.4 23.88 24.838 25.63 26.766 27.314 28.052 28.746 30.126 31.596 32.22 32.798 33.388 34.08 35.268 36.25 37.568 38.536 39.808 40.718 42.274 43.106 44.004 45.646 47.256 48.058 50.02 52.33 54.02 55.352 56.036 57.288 58.122 59.31 60.388 62.694 63.534 64.912 67.026 69.198 71.054 72.032 74.834 76.706 79.356 79.914 81.938 83.938 86.746 90.158 92.404 93.894 95.37 98.95 100.206 102.816 106.4 107.792 109.828 113.022 116.162 118.548 121.44 124.594 125.92 129.254 132.254 136.624 142.766 145.82 149.936 153.952 157.818 159.068 160.938 165.364 170.448 176.188 180.236 185.104 187.78 189.414 191.214 194.214 198.42 200.03 205.558 207.492 212.026 214.982 217.888 223.956 229.814 237.302 241.21 246.424 252.484 259.232 262.148 268.348 271.414 277.13 283.504 289.596 297.522 302.214 306.206 310.384 317.164 322.332 328.7 333.722 344.916 351.18 354.824 364.624 367.968 372.348 380.022 385.374 393.56 401.19 412.298 418.388 429.5 445.852 456.236 462.152 475.676 492.87 499.906 506.364 514.97 519.99 524.62 539.49 554.936 560.794 572.944 578.714 585.724 598.15 613.118 630.54 637.166 660.294 670.702 676.956 689.358 705.324 727.102 735.458 751.414 768.764 780.476 797.942 803.24 812.438 823.574 834.804 851.676 860.304 874.724 891.798 908.608 918.724 945.232 958.414 969.968 988.74 999.23 1014.57 1025.698 1044.56 1065.332 1078.41 1093.786 1114.45 1144.396 1166.994 1187.186 1211.066 1244.12 1258.262 1298.964 1323.746 1338.76 1357.2 1386.372 1420.068 1466.418 1501.338 1518.274 1560.224 1589.752 1617.676 1636.588 1651.188 1677.566 1706.416 1734.496 1756.036 1788.788 1816.442 1848.878 1900.754 1953.062 1982.106 2037.626 2071.88 2094.552 2139.536 2196.154 2206.562 2241.616 2286.152 2305.772 2334.422 2400.698 2417.54 2423.7254509018 2465.8496993988 2513.77755511022 2531.67334669339 2557.54709418838 2637.98396793587 2684.46893787575 2765.0120240481 2819.85571142285 2841.27911646586 2868.84738955823 2949.79116465863 2996.35140562249 3080.5562248996 3119.49598393574 3186.32730923695 3220.59437751004 3261.97791164659 3314.4708249497 3367.47283702213 3449.14285714286 3482.73641851107 3542.09456740443 3570.64919354839 3628.4435483871 3711.93346774194 3845.7439516129 3893.36491935484 3954.82056451613 4058.43548387097 4161.86290322581 4305.08064516129 4333.01818181818 4430.04444444444 4480.32591093117 4481.16056910569 4536.02642276423 4593.35975609756 4644.43902439024 4636.79022403259 4629.76024590164 4634.4250513347 4681.68181818182 4784.85743801653 4834.76033057851 4871.27743271222 4884.65560165975 4954.48340248963 4993.59251559252 4986.83472803347 5067.23890063425 5173.8156779661 5215.68365180467 5319.55201698514 5440.42675159236 5506.09554140127 5626.57659574468 5686.68803418803 5768.12284482759 5865.04112554113 5877.43043478261 5932.24183006536 5922.0197368421 5998.6798245614 6057.87004405286 6252.7577092511 6396.52433628319 6428.12416851441 6508.67849223947 6566.32666666667 6594.36748329621 6624.90625 6674.50669642857 6768.31756756757 6870.09728506787 7076.74772727273 7112.92431192661 7236.73732718894 7278.46244131455 7334.47877358491 7374.78622327791 7477.9406175772 7548.30952380952 7648.09112709832 7667.1884057971 7733.69249394673 7796.28710462287 7794.50372208437 7893.78358208955 7999.47869674185 8055.21827411167 8015.57653061224 8062.67519181586 8147.37113402062 8151.01837270341 8243.74736842105 8280.76315789474 8359.58133333333 8315.52316076294 8333.37362637363 8360.62603878116 8358.51810584958 8409.11452513966 8446.67042253521 8459.69252873563 8507.79883381924 8454.39053254438 8481.35119047619 8441.77477477477 8465.87951807229 8527.27692307692 8520.83385579937 8576.69206349206 8612.80191693291 8647.77777777778 8603.82178217822 8541.38926174497 8523.32094594595 8532.22711864407 8568.7133105802 8508.00344827586 8424.24825174825 8496.3665480427 8575.10676156584 8586.08303249097
2.622 2.794 2.94 3.198 3.454 3.638 3.886 4.324 4.732 5.28 5.902 6.474 7.742 9.302 10.356 11.916 12.856 14.28 15.772 16.992 19.092 21.016 24.776 27.08 28.712 31.206 33.34 34.9 38.764 43.04 46.328 49.886 53.206 58.532 62.634 67.924 72.858 76.558 83.458 91.084 97.114 106.51 115.82 126.05 133.008 145.106 154.242 170.082 180.296 199.934 220.346 241.218 264.27 280.342 302.512 330.512 365.92 388.956 416.14 438.668 463.738 507.928 547.484 579.112 609.196 661.62 708.93 766.842 822.252 901.836 963.646 1026.858 1129.94 1160.846 1246.692 1290.924 1401.796 1519.316 1647.292 1817.514 1963.768 2228.282 2438.204 2610.572 2814.976 2985.622 3114.468 3409.56713426854 3671.13827655311 3908.97991967871 4135.33939393939 4527.18661257607 4986.46028513238 5314 5573.31069958848 5915.57261410788 6159.44560669456 6352.1066098081 6660.00215517241 6692.13616071429 6856.40732265446 6993.93632075472 7287.11298076923 7514.10891089109 7814.25897435897 7875.23684210526 8120.85714285714 8385.61111111111 8341.75072463768 8457.35151515151 8562.86305732484 8685.41967213115 8654.09523809524 8791.20652173913 8817.17624521073 8946.328 8955.77593360996 9017.53879310345 9387.2036199095 9632.93719806763 9609.82233502538 9574.99450549451 9535.36842105263 9471.44242424242 9392.97419354839 9513.23943661972 9488.1037037037 9602.45736434109 9616.79661016949 9571.27272727273 9753.36893203883 9717.07070707071 9895.29545454545 10290.2911392405 10285.64 10373.6805555556 10410.8695652174 10447.4347826087 10461.776119403 10462.4769230769 10320.7580645161 10602.0350877193 11033.3333333333 11154.1489361702 11351.2619047619 11575.475 11828.7692307692 12030.0303030303 12243.7333333333 12035.4137931034 12062.7692307692 12048.24 12128.0434782609 12073.2857142857 12071.45 11731.4736842105 11731.5789473684 11293.4 11799.5 12164.5384615385 12204.9166666667 11774.4 11774.6 11774.7 10992 9940.5 9940.5 10981 10981 10981 10981 8998.5 8998.75 8128 8128 8128 8128 8128.66666666667 11152 11152 11152 11152 11152 11152 11152 11153.5 11154.5 11154.5 11154.5 11154.5 11154.5 11154.5 8964 8964 8964 8964 8964 8964 8964 8964 NA NA NA NA NA NA NA NA NA NA NA NA NA NA NA NA NA NA NA NA NA NA NA NA NA NA NA NA NA NA NA NA NA NA NA NA NA NA NA NA NA NA NA NA NA NA NA NA NA NA NA NA NA NA NA NA NA NA NA NA NA NA NA NA NA NA NA NA NA NA NA NA NA NA NA NA NA NA NA NA NA NA NA NA NA NA NA NA NA NA NA NA NA NA NA NA NA NA NA NA NA NA NA NA NA NA NA NA NA NA NA NA NA NA NA NA NA NA NA NA NA NA NA NA NA NA NA NA NA NA NA NA NA NA NA NA NA NA NA NA NA NA NA NA NA NA NA NA NA NA NA NA NA NA NA NA NA NA NA NA NA NA NA NA NA NA NA NA NA NA NA NA NA NA NA NA NA NA NA NA NA NA NA NA NA NA NA NA NA NA NA NA NA NA NA NA NA NA NA NA
1.838 1.912 1.982 2.022 2.07 2.144 2.274 2.378 2.454 2.598 2.788 2.946 3.068 3.29 3.396 3.62 3.844 4.04 4.368 4.66 5.132 5.578 5.898 6.12 6.346 6.652 6.846 7.032 7.26 7.528 7.75 7.974 8.274 8.38 8.604 8.912 9.208 9.618 9.868 10.166 10.712 11.01 11.63 11.908 12.194 12.678 12.982 13.272 13.738 14.162 14.494 14.796 15.164 15.482 16.076 16.362 16.79 17.394 18.054 18.422 18.842 19.248 19.498 20.24 20.91 21.222 21.738 22.09 22.384 22.932 23.24 23.73 24.27 24.696 25.15 25.584 26.168 26.868 27.174 28.028 28.462 29.014 29.636 30.146 30.938 31.888 32.398 32.862 33.628 34.126 34.984 35.39 35.73 36.56 37.616 38.252 38.932 39.954 40.93 41.636 42.548 43.662 44.232 44.908 45.958 46.482 46.91 48.328 49.442 50.518 51.42 52.402 54.164 54.57 55.272 56.258 57.546 57.872 58.476 59.712 60.518 61.346 62.62 63.608 64.348 65.382 67.612 69.446 70.218 71.362 72.56 73.108 74.474 75.302 75.692 76.416 77.13 78.296 79.528 80.986 82.834 83.304 84.272 85.988 86.706 87.122 88.306 89.046 90.066 90.202 92.792 93.732 95.236 96.228 97.168 98.02 99.064 99.802 100.256 101.274 103.646 105.022 105.836 106.04 107.388 108.186 109.79 111.488 112.566 114.852 116.03 117.772 118.498 119.48 120.93 121.804 122.954 124.404 125.704 127.648 129.206 133.272 133.664 135.756 137.622 139.122 139.784 140.466 142.596 143.05 144.672 145.61 146.492 147.474 150.526 151.774 155.002 156.78 157.258 158.174 160.91 161.902 163.494 166.374 168.32 169.652 170.534 171.638 175.384 176.734 179.116 181.252 183.454 187.598 189.502 191.446 192.626 194.486 195.662 197.03 198.188 201.03 204.838 206.598 208.526 209.108 209.558 212.508 212.782 217.212 220.196 221.192 223.186 224.31 225.082 227.62 228.916 229.608 234.714 238.812 240.004 241.528 247.058 251.26 254.466 256.728 258.444 260.71 264.046 267.072 271.796 273.466 273.914 275.976 277.76 281.062 286.23 289.476 291.396 292.388 296.75 300.028 305.758 307.986 310.236 316.836 318.41 321.59 322.84 327.228 332.59 335.78 337.024 345.586 350.49 355.766 357.368 360.54 364.318 368.35 372.658 376.86 378.936 381.77 383.196 390.794 392.37 395.32 400.668 402.586 406.42 408.604 412.512 414.494 417.356 417.678 425.122 425.722 432.082 434.788 436.706 443.714 448.64 454.498 457.642 462.302 467.252 470.856 477.378 479.822 484.34 492.58 497.952 507.696 511.216 517.762 523.91 528.016 534.234 549.454 550.722 553.76 558.394 560.008 564.546 570.962 576.136 582.524 590.082 591.066 593.794 602.93 615.51 618.592 629.728 636.68 641.11 646.016 657.6 661.732 671.228 673.824 682.62 692.856 709.046 712.176 719.844 724.942 729.076 740.126 750.534 757.254 758.792 759.166 772.622 777.21 782.696 787.26 788.458 790.84 796.024 802.206 811.266 818.06 838.526 849.072 863.678 872.594 883.246 885.334 888.736 889.584 905.728 915.116 923.078 923.764 935.284 942.056 963.888 981.442 983.324 993.058 1003.774 1005.26 1016.878 1019.738 1025.36 1036.454 1039.696 1045.862 1046.204 1058.626 1072.33 1074.992 1079.152 1092.752 1104.922 1105.48 1119.942 1149.946
2.554 2.7 2.856 3.03 3.23 3.634 4.052 4.26 4.644 5.278 6.138 6.712 7.268 8.128 10.046 12.14 13.146 14.372 15.14 16.512 17.838 19.692 21.366 23.556 25.5 27.746 30.724 32.944 35.476 37.852 42.144 45.824 50.394 54.556 60.442 65.434 69.874 76.996 84.582 90.9 96.678 102.09 111.994 120.046 127.018 138.486 148.12 158.89 173.808 182.828 200.158 218.61 238.256 252.492 275.452 298.346 320.21 342.272 362.686 389.804 432.062 466.852 508.154 553.978 588.604 619.644 668.604 732.946 783.636 843.77 901.786 986.202 1067.284 1115.064 1189.848 1267.562 1411.042 1481.182 1556.434 1713.322 1815.132 1948.108 2116.666 2336.176 2447.926 2603.392 2784.61 3018.08 3153.22044088176 3420.03006012024 3724.70481927711 3998.86842105263 4268.50607287449 4511.53752535497 4762.87576374745 4964.22540983607 5197.54885654886 5467.39203354298 5611.72281449893 6022.86796536797 6356.18901098901 6641.23370786517 7020.51598173516 7355.07259953162 7467.35238095238 7602.65162907268 7785.41968911917 7959.61764705882 8026.73553719008 8032.86994219653 8396.26347305389 8631.94984326019 8687.53571428571 8824.06375838926 8816.47857142857 9005.46691176471 9163.91923076923 9268.35772357724 9366.22077922078 9518.19457013575 9553.07042253521 9320.07142857143 9279.66847826087 9343.68604651163 9286.36196319018 9198.85987261147 9136.79452054794 9061.67625899281 8824.4496124031 9082.23770491803 8916.5 8996.79439252336 9314.92307692308 8984.83333333333 9287.92134831461 9472.35365853659 9561.96153846154 9332.98630136986 9075.92957746479 9181.70149253731 9509.38095238095 9474.5 9520.04 9702.58695652174 9900.02380952381 10172.7804878049 10217.243902439 10222.2820512821 10320.5405405405 10128.2777777778 10365.4666666667 10121.5862068966 10121.6206896552 10118.8888888889 10435.6956521739 10020 10203.9523809524 10450.5 10169.7777777778 9766.11764705882 10178.5714285714 10414 10414.3 10414.4 10805.1111111111 11331.75 12123 12123.1666666667 12123.1666666667 12123.1666666667 11722.2 11722.2 11722.2 11722.4 11722.4 11722.4 11551 9880.5 1101 1101 1101 1101 1101 1101 1101 1101 1101 1103 1103 1103 1103 NA NA NA NA NA NA NA NA NA NA NA NA NA NA NA NA NA NA NA NA NA NA NA NA NA NA NA NA NA NA NA NA NA NA NA NA NA NA NA NA NA NA NA NA NA NA NA NA NA NA NA NA NA NA NA NA NA NA NA NA NA NA NA NA NA NA NA NA NA NA NA NA NA NA NA NA NA NA NA NA NA NA NA NA NA NA NA NA NA NA NA NA NA NA NA NA NA NA NA NA NA NA NA NA NA NA NA NA NA NA NA NA NA NA NA NA NA NA NA NA NA NA NA NA NA NA NA NA NA NA NA NA NA NA NA NA NA NA NA NA NA NA NA NA NA NA NA NA NA NA NA NA NA NA NA NA NA NA NA NA NA NA NA NA NA NA NA NA NA NA NA NA NA NA NA NA NA NA NA NA NA NA NA NA NA NA NA NA NA NA NA NA NA NA NA NA NA NA NA NA NA NA NA NA NA NA NA NA NA
2.638 2.786 3.072 3.38 3.714 3.916 4.068 4.51 4.96 5.69 6.238 6.802 7.932 9.182 10.444 11.878 12.922 14.304 15.896 17.432 19.4 21.1 22.814 24.812 26.926 28.686 31.456 33.996 37.39 40.878 43.816 46.958 49.544 54.41 59.656 62.558 66.854 71.838 76.64 84.17 92.276 99.228 108.186 116.144 123.664 129.072 140.06 149.254 158.98 170.016 191.51 211.348 228.184 245.432 262.024 278.166 299.144 322.168 352.66 386.98 429.74 470.162 502.326 539.9 598.712 650.062 696.984 737.028 794.656 840.286 909.42 983.566 1058.226 1135.516 1199.472 1285.692 1382.078 1465.956 1645.068 1789.614 1916.452 2069.584 2262.174 2363.562 2493.314 2710.57 2934.10220440882 3134.38276553106 3357.30722891566 3594.49196787149 3906.49698189135 4149.61491935484 4367.55060728745 4539.83805668016 4880.85539714868 5199.86503067485 5443.28131416838 5499.89937106918 5803.83262711864 6049.87096774194 6467.28384279476 6778.38359201774 7084.16704288939 7213.68965517241 7411.4168618267 7523.87621359223 7715.21158690176 7982.4358974359 8050.66490765172 8116.7374301676 8300.17151162791 8389.12158054711 8637.03548387097 8805.55 8903.73611111111 8952.79783393502 8952.15769230769 9078.59677419355 9005.87553648069 9204.73423423423 9097.9806763285 9248.16836734694 9359.70718232044 9469.84210526316 9446.5 9455.70198675497 9411.59722222222 9421.12230215827 9319.3984375 9319.10833333333 9397.68421052631 9417.82075471698 9637.7 9568.91111111111 9501.11627906977 9561.12048192771 9483.14285714286 9315.02739726027 9269.56716417911 9231.37288135593 9219.55555555555 9585.27083333333 9310.15217391304 9573.20930232558 9568.73170731707 9994.05128205128 9841.97368421053 10062.6756756757 10218.3142857143 9670.84848484848 9671.09090909091 9352.0625 9117.48387096774 9171.03571428571 9134.77777777778 8707.28 8333.18181818182 8687.47619047619 8687.61904761905 8740.57142857143 8740.57142857143 8740.71428571429 8462.52631578947 8147.38888888889 8147.38888888889 8147.55555555556 8422.875 8423.375 8423.8125 8040.13333333333 8147.21428571429 8273.15384615385 8273.15384615385 8088.5 8088.66666666667 8088.75 8088.75 8578.2 8578.2 8612.57142857143 5734.2 4981.75 4059 5431.5 5431.5 5431.5 7238 7239 7239 7239 7239 7239 7239 7239 7239 7239 7239 7239 7240 7240 7240 7240 7240 7240 7240 NA NA NA NA NA NA NA NA NA NA NA NA NA NA NA NA NA NA NA NA NA NA NA NA NA NA NA NA NA NA NA NA NA NA NA NA NA NA NA NA NA NA NA NA NA NA NA NA NA NA NA NA NA NA NA NA NA NA NA NA NA NA NA NA NA NA NA NA NA NA NA NA NA NA NA NA NA NA NA NA NA NA NA NA NA NA NA NA NA NA NA NA NA NA NA NA NA NA NA NA NA NA NA NA NA NA NA NA NA NA NA NA NA NA NA NA NA NA NA NA NA NA NA NA NA NA NA NA NA NA NA NA NA NA NA NA NA NA NA NA NA NA NA NA NA NA NA NA NA NA NA NA NA NA NA NA NA NA NA NA NA NA NA NA NA NA NA NA NA NA NA NA NA NA NA NA NA NA NA NA NA NA NA NA NA NA NA NA NA NA NA NA NA NA NA
1.826 1.908 1.992 2.084 2.166 2.248 2.344 2.476 2.656 2.714 2.886 3.058 3.172 3.376 3.732 3.918 4.142 4.416 4.92 5.386 5.772 6.156 6.442 6.662 7.004 7.34 7.564 8.12 8.458 8.796 9.062 9.504 9.896 10.436 11 11.46 11.87 12.39 12.844 13.138 13.646 14.31 14.884 15.298 15.976 16.496 17.016 17.914 18.344 18.966 19.438 20.16 20.778 21.336 22.318 22.802 23.886 24.52 25.162 26.166 26.61 27.214 27.772 27.912 28.974 29.434 30.626 31.764 32.992 34.252 35.348 35.904 36.674 37.912 38.618 39.734 40.962 42.022 43.114 44.764 46.02 47.544 48.352 49.356 50.518 51.396 53.332 54.576 56.122 56.622 58.57 60.718 62.206 63.818 64.984 66.08 67.132 69.202 70.078 71.602 74.39 76.29 78.588 80.298 82.326 84.476 85.508 88.368 92.072 94.1 97.42 100.402 103.376 107.142 109.602 111.682 113.782 115.962 119.262 121.556 122.608 125.956 130.192 131.904 134.926 138.106 139.494 144.32 149.518 152.974 155.804 159.55 162.032 165.156 168.134 172.138 177.62 180.71 182.796 187.268 191.432 196.56 200.802 207.22 211.868 216.158 220.426 225.02 229.186 230.986 235.492 238.66 242.686 248.604 256.642 263.75 267.616 276.05 283.248 289.652 295.932 300.318 306.18 314.572 324.51 325.58 331.996 342.166 345.974 352.846 358.078 361.834 369.342 376.68 382.256 383.646 395.584 402.522 407.358 418.214 432.284 439.246 447.688 454.194 461.938 477.218 491.768 501.16 511.264 516.832 525.93 537.62 552.668 560.166 574.016 593.46 616.122 634.96 650.708 673.304 687.336 707.844 715.922 738.082 761.106 777.518 803.07 822.55 835.812 852.614 870.152 890.956 910.606 925.068 946.884 952.062 977.426 987.22 1006.452 1021.256 1037.456 1050.48 1086.072 1118.416 1144.266 1161.294 1188.41 1201.152 1210.626 1230.454 1260.116 1277.836 1289.008 1315.244 1344.972 1371.39 1410.072 1422.282 1432.858 1473.614 1522.538 1542.29 1570.512 1603.978 1622.322 1676.92 1687.84 1738.926 1764.092 1776.614 1814.008 1834.09 1871.694 1908.572 1960.656 2007.12 2058.332 2089.28 2124.59 2148.55 2202.938 2239.046 2291.854 2341.16 2395.026 2437.668 2518.414 2552.584 2567.806 2604.878 2637.64 2669.356 2706.022 2751.774 2778.832 2814.07214428858 2849.43286573146 2912.88176352705 3018.22044088176 3041.36472945892 3073.88977955912 3142.33466933868 3214.33266533066 3233.32264529058 3267.43486973948 3308.48897795591 3392.65731462926 3439.90981963928 3510.45090180361 3557.51703406814 3667.75903614458 3720.08450704225 3773.00201612903 3849.98181818182 3932.14747474747 3978.02828282828 4084.18383838384 4116.16161616162 4178.86868686869 4234.74696356275 4307.32591093117 4410.87221095335 4497.00406504065 4532.67479674797 4595.11178861789 4618.69938650307 4711.83127572016 4778.05360824742 4819.96494845361 4887.01649484536 4913.65082644628 4958.42768595041 5019.05578512397 5064.04564315353 5133.94594594595 5148.42827442827 5276.53333333333 5257.51046025105 5297.31380753138 5392.71338912134 5500.80753138075 5621.48846960168 5695.93081761006 5739.81970649895 5847.51470588235 5924.59282700422 5962.66525423729 6054.29872881356 6066.77021276596 6175.84434968017 6246.20512820513 6337.52360515021 6362.88095238095 6376.01952277657 6388.81086956522 6458.44978165939 6506.37336244542 6654.2697368421 6765.15452538631 6818.85209713024 6887.4314159292 6864.62723214286 6937.51793721973 6935.60045146727 7041.18594104308 7061.73242630385 7116.81735159817 7141.46330275229 7164.3133640553 7252.09907834101 7341.15740740741 7381.27441860465 7398.13053613054 7451.74941451991 7492.74528301887 7625.85748218527 7734.69491525424 7795 7738.7684729064 7685.3631840796 7724.69620253165 7682.14102564103 7668.3023255814 7656.13541666667 7693.28608923885 7743.65608465608 7733.27733333333 7788.41509433962 7827.53387533875 7865.64285714286 7809.57262569832 7815.49717514124 7781.52586206897 7828.60058309038 7815.02958579882 7828.15568862275 7851.6303030303 7820.23765432099 7844.25386996904 7909.290625 7945.50793650794 7828.49514563107 7844.39802631579 7874.54304635762 7826.21666666667 7858.67697594502 7820.70588235294 7835.42857142857 7811.04895104895 7814.38461538462 7785.16901408451 7787.29893238434 7757.18345323741 7721.25641025641 7813.87453874539 7742.2030075188 7802.46743295019 7884.34108527132 7891.20078740157 7875.60956175299
1.896 1.97 1.994 2.062 2.114 2.204 2.372 2.576 2.692 2.796 2.982 3.108 3.338 3.562 3.832 4.122 4.436 4.848 5.376 5.65 6.06 6.616 6.93 7.27 7.518 7.936 8.13 8.702 9.15 9.51 9.914 10.17 10.574 11.05 11.602 12.278 12.988 13.632 14.15 14.612 14.856 15.456 15.926 16.316 16.888 17.41 18.292 18.926 19.786 20.704 21.338 22.336 23.07 23.572 24.352 24.79 25.888 26.858 27.416 28.284 28.816 29.558 30.76 32.746 34.26 34.94 36.446 37.098 38.866 40.668 41.71 42.972 44.568 45.52 46.608 47.406 48.954 50.34 51.996 52.668 54.232 55.196 56.32 57.274 57.988 59.052 60.598 62.26 63.474 65.358 67.074 69.328 71.066 72.924 75.92 77.316 78.396 79.602 81.37 83.612 84.6 87.52 90.788 92.812 96.626 99.468 101.916 104.768 107.116 111.192 113.85 117.21 120.128 123.304 127.018 130.648 133.752 137.294 140.19 144.244 145.922 148.144 152.994 155.748 158.71 164.198 167.398 170.756 176.88 179.684 183.86 189.704 193.5 198.808 204.37 207.178 212.78 217.34 223.604 228.11 234.794 242.046 248.5 257.04 260.336 263.514 270.018 278.882 282.118 289.68 294.114 297.472 305.682 310.61 316.458 323.644 327.696 332.736 341.976 347.98 353.546 365.134 368.846 378.274 389.77 402.632 409.652 413.8 431.188 438.012 445.866 453.412 460.694 478.3 492.114 503.824 516.002 521.468 538.91 552.286 567.2 580.83 598.754 608.932 614.23 623.056 630.792 642.074 662.48 686.158 704.694 722.586 733.314 755.8 764.406 774.89 796.586 811.984 824.402 835.456 849.79 856.662 873.254 890.476 905.43 930.53 952.318 958.44 978.998 1001.518 1009.3 1027.754 1046.642 1075.832 1103.768 1126.71 1152.554 1186.084 1209.454 1220.176 1246.1 1265.302 1292.166 1326.658 1349.444 1368.624 1387.79 1417.706 1441.646 1447.262 1479.944 1489.402 1526.636 1545.828 1582.056 1631.99 1648.996 1715.002 1748.808 1779.368 1815.068 1850.918 1876.732 1910.39 1934.914 1957.37 2032.906 2056.54 2091.626 2123.444 2158.056 2207.554 2254.432 2294.79 2318.434 2382.08 2389.212 2417.414 2494.644 2528.02 2588.336 2693.25 2738.352 2754.192 2802.124 2871.532 2925.86372745491 2991.62324649299 3080.43286573146 3120.04609218437 3164.28657314629 3236.04008016032 3318.71543086172 3407.03614457831 3477.35542168675 3563.95180722892 3668.50200803213 3744.81124497992 3776.57947686117 3798.5291750503 3863.20120724346 3943.92756539235 3980.10909090909 4078.18421052632 4132.09146341463 4155.90224032587 4242.07786885246 4253.28747433265 4314.62345679012 4431.35610766046 4488.90041493776 4563.52083333333 4638.20416666667 4672.42171189979 4744.0751565762 4801.03340292276 4876.14405010438 4954.34237995825 5022.6394129979 5072.18448637317 5174.79245283019 5309.45684210526 5440.22151898734 5485.0618336887 5557.79104477612 5652.40860215054 5748.829004329 5806.14565217391 5917.62309368192 5989.29912663755 6008.07032967033 6143.21365638767 6187.24889867841 6233.20575221239 6254.77505567929 6254.14955357143 6363.66964285714 6411.02237136465 6431.03837471783 6477.58276643991 6493.25806451613 6620.625 6651.12993039443 6768.2976744186 6880.99067599068 7007.39252336449 7020.84235294118 7094.92216981132 7056.54653937947 7092.37889688249 7143.48899755501 7187.11519607843 7212.0960591133 7274.34491315136 7305.38345864662 7329.12626262626 7357.37179487179 7356.43958868895 7354.06976744186 7401.64599483204 7348.66842105263 7422.99735449735 7427.98395721925 7555.75806451613 7630.10410958904 7664.19230769231 7734.35 7704.64325842697 7752.69774011299 7843.78977272727 7885.51714285714 7844.96231884058 7920.67448680352 7971.38348082596 8134.77810650888 8194.09821428571 8193.71987951807 8198.75075987842 8205.82012195122 8228.9625 8240.76489028213 8318.83492063492 8357.22258064516 8378.33441558442 8467.52960526316 8524.58528428094 8620.14576271187 8714.81292517007 8849.91349480969 8979.06666666667 9035.57092198582 8963.39426523298 8937.46739130435 9137.7 9103.25563909774 9168.27376425855 9116.48818897638 9149.17928286853 9143.87951807229 9133.34008097166 9092.9341563786 9166.11618257261 9187.58823529412 9199.28205128205 9318.03017241379 9354.77533039648 9438.64573991031 9375.1628959276 9385.06912442396 9471.22169811321 9506.0625 9454.20792079208 9577.96464646465 9706.35751295337 9762.67357512953 9839.52356020942 9785.63101604278 9844.82352941176 9811.71351351351 9756.46153846154
1.838 1.96 1.988 2.05 2.106 2.19 2.322 2.448 2.546 2.692 2.79 2.974 3.148 3.52 3.826 4.03 4.29 4.65 5.076 5.454 5.736 6.364 6.672 6.914 7.144 7.408 7.708 7.924 8.26 8.65 8.944 9.374 9.692 10.092 10.408 10.914 11.712 12.158 12.422 12.864 13.386 13.662 14.07 14.466 14.772 15.384 15.946 16.434 16.976 17.546 17.96 18.55 19.322 19.938 20.566 21.144 22.028 23.134 23.496 24.02 24.956 25.652 26.47 27.188 27.874 28.564 29.084 30.226 30.732 31.224 31.946 33.09 33.854 35.192 36.476 37.192 39.358 39.856 40.868 42.536 43.1 44.16 45.35 46.712 48.02 49.136 49.956 50.79 52.408 54.38 55.994 57.686 59.444 60.438 61.096 63.21 65.858 66.492 67.814 69.964 72.152 73.85 75.368 76.692 79.236 80.81 82.266 83.634 85.018 86.022 87.964 90.91 91.916 94.386 94.736 97.73 99.936 104.002 105.942 110.538 112.016 114.074 117.236 119.656 123.606 125.248 127.684 130.472 132.43 134.78 137.8 141.75 143.308 146.678 148.89 152.752 156.018 161.006 163.52 169.634 175.688 179.436 182.628 187.228 190.486 195.24 200.018 204.834 208.51 212.012 217.064 220.346 222.856 226.524 231.784 238.47 242.72 246.958 254.65 260.114 265.232 275.194 279.696 292.088 295.684 297.456 310.744 315.746 326.108 332.142 346.104 354.002 354.496 362.076 367.886 372.346 376.764 384.566 391.874 400.408 408.458 412.202 426.214 437.566 446.126 448.866 457.534 466.042 471.272 475.69 487.834 501.37 511.264 521.264 530.944 533.004 544.876 550.912 560.52 572.408 584.624 596.076 618.59 628.404 643.326 647.992 660.26 669.77 679.312 711.29 726.21 742.212 749.58 764.11 786.648 808.746 825.512 851.054 875.036 892.904 907.41 913.366 961.198 967.924 982.084 990.51 999.948 1022.276 1041.432 1053.726 1082.744 1104.776 1113.192 1116.714 1129.122 1141.75 1146.574 1156.19 1177.634 1183.406 1234.044 1254.466 1290.89 1308.672 1334.476 1368.008 1423.244 1429.922 1449.04 1493.918 1525.586 1543.814 1558.452 1586.44 1595.216 1611.394 1675.51 1687.418 1728 1761.822 1784.924 1843.482 1878.494 1909.778 1967.424 2055.162 2106.3 2147.606 2174.008 2198.892 2240.704 2295.032 2352.916 2434.968 2473.138 2484.554 2507.346 2541.646 2596.06813627254 2638.40881763527 2703.04609218437 2734.49498997996 2771.13426853707 2836.91382765531 2844.55711422846 2899.20440881764 2920.35871743487 2933.5130260521 2977.4128256513 2994.3246492986 3036.09619238477 3062.87374749499 3190.61322645291 3269.84769539078 3306.77755511022 3314.57314629259 3433.76152304609 3475.68336673347 3589.68537074148 3654.36820925553 3696.53521126761 3757.30784708249 3838.58350100604 3906.24547283702 3984.67605633803 4064.21931589537 4161.83838383838 4225.2024291498 4314.17611336032 4323.78542510121 4431.58823529412 4499.08722109533 4535.66463414634 4637.65040650407 4684.15274949084 4727.94297352342 4739.16734693878 4793.79183673469 4856.80777096115 4910.918200409 4965.9427402863 4978.7458677686 5003.61283643892 5133.59336099585 5212.67567567568 5280.55833333333 5343.41090146751 5418.93501048218 5449.92662473795 5499.49367088608 5521.52953586498 5600.38347457627 5664.6914893617 5735.67164179104 5808.08974358974 5859.84368308351 5878.07327586207 5942.93260869565 6069.02826086957 6219.29759299781 6250.92087912088 6351.1592920354 6440.22271714922 6535.68903803132 6593.44144144144 6681.98190045249 6709.21768707483 6823.22045454545 6910.97482837529 6970.77314814815 7089.46296296296 7183.43925233645 7140.11267605634 7203.25059101655 7241.18527315915 7352.52028639618 7384.66346153846 7383.84951456311 7438.55097087379 7456.64720194647 7481.1703163017 7492.5763546798 7502.90547263682 7635.7959697733 7658.64646464646 7652.88010204082 7698.47826086957 7794.05412371134 7750.76822916667 7775.07407407407 7825.69680851064 7843.87870619946 7920.42432432432 7969.07336956522 8037.60497237569 8109.48199445983 8084.19832402235 8114.04802259887 8186.00284090909 8199.00287356322 8232.49855072464 8225.36549707602 8324.94065281899 8344.27710843373 8389.25914634146 8392.49386503067 8411.70186335404 8333.61755485893 8329.98107255521 8450.52076677316 8526.02258064516 8534.74350649351 8559.39016393443 8679.3063973064 8736.32881355932 8777.3470790378 8795.62105263158 8809.36785714286 8820.88043478261 8816.62592592593
1.23 1.232 1.248 1.262 1.288 1.304 1.31 1.322 1.35 1.374 1.4 1.436 1.482 1.52 1.576 1.62 1.67 1.744 1.802 1.85 1.896 1.984 2.024 2.094 2.152 2.192 2.25 2.326 2.45 2.516 2.574 2.644 2.734 2.824 2.904 2.972 3.072 3.122 3.176 3.22 3.306 3.342 3.404 3.45 3.484 3.562 3.632 3.672 3.722 3.796 3.866 3.956 4.024 4.112 4.2 4.252 4.314 4.394 4.46 4.568 4.628 4.724 4.804 4.864 4.964 5.012 5.048 5.122 5.214 5.276 5.35 5.448 5.484 5.552 5.674 5.726 5.806 5.898 6.004 6.072 6.106 6.168 6.222 6.274 6.362 6.436 6.502 6.562 6.628 6.706 6.77 6.868 6.972 7.092 7.14 7.196 7.25 7.32 7.396 7.53 7.586 7.658 7.736 7.79 7.834 7.906 8.004 8.09 8.128 8.198 8.256 8.388 8.484 8.542 8.634 8.702 8.81 8.898 8.956 9.006 9.102 9.174 9.264 9.348 9.44 9.532 9.606 9.678 9.752 9.794 9.866 9.906 9.952 10.02 10.078 10.158 10.21 10.312 10.386 10.486 10.546 10.64 10.7 10.744 10.814 10.896 10.964 11.044 11.126 11.196 11.248 11.32 11.354 11.46 11.514 11.616 11.694 11.78 11.858 11.96 12.012 12.058 12.112 12.188 12.27 12.332 12.434 12.514 12.598 12.67 12.75 12.798 12.888 12.974 13.08 13.198 13.244 13.282 13.362 13.472 13.58 13.628 13.754 13.826 13.9 13.96 14.032 14.124 14.202 14.25 14.318 14.406 14.482 14.54 14.662 14.716 14.804 14.914 14.974 15.038 15.09 15.146 15.186 15.25 15.314 15.424 15.514 15.694 15.768 15.834 15.896 15.964 16.034 16.094 16.21 16.26 16.384 16.442 16.528 16.606 16.672 16.736 16.822 16.878 16.934 16.988 17.072 17.168 17.206 17.322 17.378 17.458 17.526 17.588 17.686 17.792 17.862 17.92 18.032 18.11 18.224 18.316 18.418 18.512 18.582 18.642 18.766 18.852 18.942 19.014 19.05 19.124 19.192 19.29 19.394 19.454 19.528 19.594 19.666 19.722 19.804 19.862 19.962 20.028 20.07 20.156 20.216 20.294 20.36 20.462 20.574 20.68 20.744 20.792 20.886 20.948 21.02 21.088 21.16 21.22 21.29 21.328 21.408 21.466 21.554 21.608 21.668 21.734 21.79 21.868 21.94 22.016 22.114 22.19 22.256 22.326 22.402 22.522 22.608 22.67 22.746 22.818 22.882 22.958 23.012 23.086 23.146 23.208 23.296 23.36 23.456 23.536 23.612 23.71 23.806 23.896 23.962 24.054 24.252 24.336 24.372 24.452 24.53 24.58 24.672 24.73 24.796 24.846 24.906 25.04 25.15 25.228 25.304 25.36 25.414 25.456 25.554 25.644 25.72 25.792 25.862 25.944 26.044 26.076 26.122 26.21 26.288 26.406 26.486 26.542 26.616 26.712 26.812 26.888 26.938 26.998 27.07 27.184 27.274 27.398 27.456 27.496 27.564 27.62 27.756 27.804 27.878 27.93 27.974 28.026 28.204 28.312 28.372 28.464 28.534 28.578 28.672 28.77 28.826 28.884 29.002 29.052 29.122 29.206 29.312 29.386 29.53 29.586 29.666 29.708 29.78 29.86 29.928 29.994 30.064 30.148 30.252 30.3 30.388 30.454
1.79 1.906 1.95 2.046 2.122 2.25 2.36 2.454 2.608 2.804 2.868 2.986 3.142 3.43 3.67 4.062 4.256 4.46 4.724 5.164 5.392 5.826 6.006 6.332 6.65 6.99 7.276 7.664 8.128 8.622 9.024 9.37 9.856 10.25 10.73 11.298 11.886 12.468 12.9 13.308 13.86 14.536 15.1 15.552 16.052 16.692 17.342 17.736 18.078 18.572 19.146 19.482 20.024 21.244 22.422 22.924 23.654 24.328 24.848 25.29 26.03 26.982 28.458 29.102 30.478 31.51 32.566 33.39 33.98 34.704 35.352 36.412 37.01 37.92 39.448 40.372 41.922 43.142 43.948 45.512 47.384 48.86 50.324 51.77 52.85 54.662 55.976 58.392 59.974 61.386 61.872 63.19 64.972 66.466 67.744 69.234 70.716 72.192 75.064 77.55 79.46 81.276 83.88 86.332 87.472 89.2 91.892 94.06 97.174 100.018 101.912 104.38 105.858 107.046 110.986 113.162 116.078 117.122 119.498 120.24 121.742 124.796 130.378 135.334 137.738 143.772 147.324 149.064 151.854 156.6 160.524 169.518 172.312 177.502 182.35 187.522 191.646 194.578 197.576 199.384 202.488 205.522 209 214.948 217.11 220.576 224.094 230.392 235.736 238.524 240.88 242.616 252.308 256.9 262.108 267.176 271.19 276.778 286 291.97 296.774 300.644 308.118 316.246 322.082 322.802 329.306 338.058 340.296 345.206 356.644 363.934 367.086 371.674 376.186 380.572 386.014 400.338 404.352 409.652 419.66 425.412 433.914 447.448 455.386 464.636 472.996 489.488 494.27 509.098 519.516 526.108 532.448 545.266 559.61 570.43 592.608 609.932 614.254 627.048 633.092 642.118 646.094 651.818 665.034 685.588 700.906 716.41 721.394 739.914 760.356 763.858 776.51 796.636 818.608 826.204 847.084 860.936 874.068 894.728 906.794 922.836 945.636 962.908 975.282 999.464 1023.054 1042.95 1067.578 1087.65 1117.746 1152.206 1179.198 1204.378 1224.18 1234.256 1240.18 1269.266 1293.922 1341.292 1375.252 1397.202 1421.878 1466.54 1478.562 1508.342 1530.734 1565.512 1587.012 1616.278 1666.006 1695.114 1743.416 1792.868 1819.976 1843.86 1889.602 1961.022 1975.53 2022.874 2037.814 2105.138 2154.22 2209.312 2279.762 2299.222 2329.382 2341.792 2356.748 2419.848 2465.398 2511.758 2561.8 2568.016 2601.076 2673.264 2752.114 2868.448 2926.414 2988.166 3041.912 3102.26452905812 3143.70741482966 3205.66933867735 3244.32064128257 3312.08016032064 3349.16833667335 3397.46492985972 3412.09619238477 3423.98597194389 3474.52705410822 3520.24448897796 3549.74297188755 3570.82128514056 3587.23293172691 3612.640562249 3702.23694779116 3801.31124497992 3829.37951807229 3967.31927710843 4020.13453815261 4069.75855130785 4159.61167002012 4223.74596774194 4300.18951612903 4351.09475806452 4435.41733870968 4529.47983870968 4662.92323232323 4762.43927125506 4855.94939271255 4905.84817813765 4943.44016227181 5051.59837728195 5149.00811359026 5222.86409736308 5262.63617886179 5332.54786150713 5408.65376782077 5459.38696537678 5595.26476578411 5702.38775510204 5781.72745901639 5821.96913580247 5919.8 6018.23917525773 6183.28305785124 6280.94616977226 6314.56548856549 6334.87083333333 6362.21294363257 6399.42050209205 6334.45243128964 6447.53389830509 6516.21748400853 6560.05555555556 6593.56652360515 6622.05376344086 6663.4849137931 6721.92008639309 6746.62039045553 6829.43231441048 6905.01965065502 6920.67105263158 6875.76 6940.85168539326 6958.76309794989 6992.72706422018 7057.42494226328 7111.74238875878 7168.38151658768 7210.48564593301 7270.800486618 7274.11111111111 7289.00744416873 7372.9225 7460.00502512563 7478.83248730964 7497.15167095116 7460.27202072539 7483.16710182768 7506.12631578947 7470.96296296296 7528.42970822281 7618.08244680851 7618.32180851064 7619.32258064516 7642.36612021858 7593.35812672176 7581.12290502793 7565.59831460674 7531.28531073446 7487.05730659026 7475.60404624277 7512.30813953488 7560.45747800586 7707.11641791045 7781.74018126888 7790.77811550152 7847.66666666667 7822.90415335463 7832.50961538462 7886.05144694534 7937.21935483871 7903.81699346405 7928.08881578947 7991.91362126246 8194.46153846154 8143.14189189189 8190.46598639456 8230.76791808874 8253.70205479452 8207.28373702422 8200.83972125436 8173.70462633452 8128.69784172662 8159.41454545455 8178.7619047619 8209.47777777778 8172.69056603774
2.474 2.65 2.83 2.968 3.152 3.504 3.888 4.226 4.716 5.218 5.874 6.46 7.386 8.86 10.004 10.926 11.976 12.762 13.446 14.508 15.702 17.016 18.588 19.964 21.538 23.492 25.86 28.342 30.17 32.484 34.312 36.218 38.78 42.582 45.766 49.514 53.324 58.88 63.832 69.73 76.2 82.144 87.934 93.876 101.99 108.178 115.804 121.478 133.068 142.218 156.312 169.512 187.806 207.088 229.852 244.9 259.644 286.594 311.352 336.87 361.92 387.382 410.592 445.758 486.718 533.938 565.912 596.598 638.91 675.522 739.81 795.472 855.87 921.37 996.324 1056.774 1128.114 1191.238 1273.996 1338.724 1438.028 1505.474 1680.544 1835.66 2053.202 2159.248 2296.342 2548.22 2761.1 2942.812 3116.91 3316.986 3614.69 3854.44689378757 4074.3627254509 4239.85915492958 4513.38306451613 4767.49387755102 5040.20289855072 5271.06498951782 5491.49044585987 5736.25751072961 5980.68584070796 6314.45758928571 6532.69751693002 6782.84931506849 7105.44186046512 7482.38028169014 7604.02830188679 7729.69879518072 7884.70833333333 8116.68261964735 8291.02577319588 8336.67741935484 8452.33333333333 8724.31671554252 8589.61467889908 8671.11075949367 8471.35785953177 8495.84265734266 8711.24087591241 8830.06818181818 8803.23170731707 8814.4678111588 9131.03070175439 9052.75700934579 9173.52657004831 9119.47236180904 9136.77368421053 9353.63793103448 9372.96951219512 9367.52258064516 9231.10489510489 9500.83333333333 9454.41129032258 9587.45762711864 9781.38738738739 9826.57425742574 10017.0631578947 10027.7142857143 10206.7701149425 10234.8048780488 10394.7564102564 10666.9726027397 10748.0289855072 10819.4029850746 10561.5409836066 10837.1403508772 10920.679245283 11010.04 10754.3181818182 10550.5238095238 10241.175 10220.7894736842 10118.1944444444 10055.46875 10008.7333333333 10184.8076923077 10185.0384615385 10127.652173913 10101.0454545455 10184.2857142857 11064.0588235294 11064.2352941176 11064.3529411765 11064.3529411765 11259.9375 11576.9333333333 11559.8461538462 11356.25 10936.6363636364 11279 10330.625 9440 9440.28571428571 9440.28571428571 10168 10168.1666666667 10965.75 9705 19349 19349 19349 NA NA NA NA NA NA NA NA NA NA NA NA NA NA NA NA NA NA NA NA NA NA NA NA NA NA NA NA NA NA NA NA NA NA NA NA NA NA NA NA NA NA NA NA NA NA NA NA NA NA NA NA NA NA NA NA NA NA NA NA NA NA NA NA NA NA NA NA NA NA NA NA NA NA NA NA NA NA NA NA NA NA NA NA NA NA NA NA NA NA NA NA NA NA NA NA NA NA NA NA NA NA NA NA NA NA NA NA NA NA NA NA NA NA NA NA NA NA NA NA NA NA NA NA NA NA NA NA NA NA NA NA NA NA NA NA NA NA NA NA NA NA NA NA NA NA NA NA NA NA NA NA NA NA NA NA NA NA NA NA NA NA NA NA NA NA NA NA NA NA NA NA NA NA NA NA NA NA NA NA NA NA NA NA NA NA NA NA NA NA NA NA NA NA NA NA NA NA NA NA NA NA NA NA NA NA NA NA NA NA NA NA NA NA NA NA NA
1.964 2.018 2.078 2.172 2.224 2.332 2.436 2.59 2.718 2.822 2.928 3.056 3.284 3.642 3.824 4.128 4.38 4.888 5.242 5.672 6.342 6.75 7.024 7.438 7.812 8.204 8.5 8.78 9.158 9.49 10.022 10.44 10.968 11.222 11.82 12.4 12.778 13.402 14.236 14.896 15.564 16.078 16.636 17.382 17.69 18.376 18.956 19.584 20.294 21.2 22.448 23.244 24.2 24.756 25.468 26.444 27.292 27.898 28.816 29.61 30.71 31.534 32.454 33.728 35.392 36.47 37.606 38.492 39.11 40.472 41.864 42.89 43.814 45.094 46.074 47.778 49.9 51.11 52.338 53.116 54.116 56.044 58.144 60.748 62.642 64.336 65.922 67.154 68.714 70.806 72.542 74.9 77.016 78.684 80.694 82.106 83.294 84.596 86.174 89.01 91.528 93.706 96.978 99.832 102.19 105.102 106.054 107.7 112.128 115.182 117.232 120.294 122.878 126.096 129.38 132.236 135.094 136.752 139.8 145.098 151.864 154.334 159.796 162.056 165.292 170.302 173.588 174.962 179.352 182.628 186.394 192.476 200.066 205.724 209.768 212.202 214.61 217.724 221.878 227.664 228.856 236.454 242.34 250.234 265.432 268.91 275.75 285.338 294.166 298.408 307.428 314.524 317.912 322.76 325.248 330.78 338.122 345.334 356.622 368.944 374.074 380.878 385.448 396.71 408.556 416.164 419.89 430.292 438.534 443.172 455.072 461.328 472.06 478.018 487.78 497.85 511.23 525.522 544.838 551.5 568.302 573.014 581.164 603.938 614.698 624.118 637.824 666.93 685.906 701.69 725.69 738.274 752.31 771.832 782.244 797.146 823.198 833.968 859.782 882.246 898.076 914.862 927.628 942.542 954.116 958.872 966.988 981.134 995.202 1016.136 1027.052 1040.878 1065.39 1077.026 1098.636 1139.528 1150.944 1193.136 1217.728 1225.586 1236.52 1249.996 1265.398 1286.244 1315.618 1349.258 1379.366 1416.478 1479.632 1498.874 1529.352 1574.106 1621.902 1630.962 1661.388 1678.338 1708.568 1743.102 1774.266 1812.692 1855.118 1901.474 1959.686 2016.788 2069.506 2109.52 2177.646 2214.438 2267.828 2318.162 2366.788 2395.05 2454.62 2481.246 2546.112 2585.8 2647.366 2676.628 2724.114 2841.634 2896.648 2940.966 3025.024 3092.654 3149.86 3219.63927855711 3257.86973947896 3279.29058116232 3341.71743486974 3343.32730923695 3377.27510040161 3471.34939759036 3508.98393574297 3519.29175050302 3586.81488933602 3607.24193548387 3696.90303030303 3765.57200811359 3851.74645030426 3933.41666666667 3976.11836734694 4085.21428571429 4146.7693877551 4213.18367346939 4281.19183673469 4354.18775510204 4445.64081632653 4526.85245901639 4605.29158110883 4608.63374485597 4633.48966942149 4630.74273858921 4692.37966804979 4696.02922755741 4682.2641509434 4747.56962025316 4799.96202531646 4833.46186440678 4849.34607218684 4982.69361702128 5086.75531914894 5184.6289978678 5242.9164882227 5252.830472103 5396.5474137931 5483.2169197397 5670.42826086956 5803.55119825708 5826.87554585153 5872.26039387309 5856.53406593407 6052.17439293598 6120.86092715232 6228.45575221239 6298.44543429844 6329.4451901566 6453.34675615213 6501.86936936937 6597.40990990991 6665.38374717833 6764.09977324263 6849.9271070615 6895.87844036697 6884.18881118881 6928.74882629108 6971.7570754717 7033.23333333333 7098.57279236277 7225.93540669856 7233.3734939759 7275.11835748792 7319.74695863747 7350.08068459658 7431.41234567901 7505.39851485148 7599.80548628429 7677.15617128464 7692.29949238579 7784.56010230179 7772.82170542636 7827.62532299742 7902.6501305483 7942.30343007916 8028.05319148936 8183.52010723861 8199.14324324324 8275.8038147139 8299.33149171271 8309.38418079096 8263.84285714286 8402.81034482759 8369.62209302326 8461.52802359882 8479.19881305638 8512.0118694362 8540.09253731343 8553.53614457831 8531.69846153846 8489.18380062305 8516.11006289308 8550.24761904762 8552.51612903226 8584.89935064935 8596.08852459016 8592.27759197324 8587.73400673401 8647.86734693878 8707.71232876712 8775.32525951557 8967.83157894737 9039.44285714286 9065.30107526882 8965.57992565056 9051.65283018868 9145.41603053435 9142.22868217054 9068.85826771654 9098.69477911647 9097.25403225806 9118.18951612903 9107.18218623482 9166.27800829876 9134.71428571429 9143.06382978723 9264.69658119658 9291.06140350877 9447.50678733032 9720.14220183486 9798.44907407407 9801.97663551402 9913.3661971831 9786.28365384615 9823.15609756098 9832.59113300493 9754.49 9792.26633165829 9860.34183673469 9884.0621761658 9943.34210526316 10041.7021276596
2.59 2.73 2.95 3.16 3.378 3.692 3.892 4.208 4.494 5.134 5.8 6.464 7.292 8.844 10.186 11.834 13.036 13.836 14.99 16.434 17.668 19.566 21.762 23.698 25.59 28.13 30.81 33.64 36.644 41.268 44.216 46.748 50.128 53.706 58.96 63.8 70.096 75.386 82.536 91.404 101.146 108.726 118.198 126.538 137.512 148.014 152.058 164.074 178.758 190.224 203.008 222.382 243.09 262.126 283.93 299.98 326.106 363.918 397.84 434.914 459.746 487.068 528.312 586.37 619.392 685.272 734.16 778.634 830.092 882.824 947.752 1010.872 1112.632 1224.642 1311.446 1424.308 1565.17 1679.218 1818.96 2091.342 2257.106 2411.062 2622.944 2808.38 3049.73346693387 3240.36144578313 3484.96177062374 3787.08266129032 4002.5898989899 4222.16024340771 4444.95325203252 4671.92827868852 4821.30785123967 5028.18371607516 5407.82773109244 5697.75319148936 5887.46982758621 6160.11751662971 6297.19369369369 6528.57077625571 6874.45348837209 7185.77697841727 7423.03225806452 7584.23195876289 7786.22368421053 7866.23287671233 8221.19718309859 8433.72271386431 8511.10461538461 8583.75 8764.80132450331 8953.97543859649 9106.65808823529 9133.48262548263 9248.43775100402 9272.36134453782 9528.03524229075 9684.88532110092 9740.6 9918.6213592233 9872.88601036269 9929.43243243243 9878.15340909091 9908.74404761905 10184.1895424837 10331.5034482759 10550.3941605839 10491.9538461538 10574.75 10674.8157894737 10534.1467889908 10350.92 10427.3333333333 10344.1022727273 10449.9880952381 10240.5844155844 10310.9864864865 10095.6323529412 10388.2222222222 10323.8214285714 10312.8301886792 10231.9423076923 9757.87234042553 9689.77777777778 9527.9756097561 9686.35 9855.94871794872 9634.86111111111 9199.77419354839 9241.62068965517 9530.10714285714 9604.23076923077 9657.16666666667 9556.95454545455 9557 9122.80952380952 9078.45 9078.55 9939.73333333333 10199 10232.1666666667 10232.3333333333 10428.9 9543.77777777778 8146.83333333333 8147.16666666667 8147.16666666667 8654.4 8387.5 8387.5 8387.5 8387.75 8387.75 8388 8388 8388.25 8388.75 8388.75 6107 6107.33333333333 6108 6108 6108 6108 6108 6108 6108 5398 5398.5 5398.5 5398.5 5398.5 5398.5 5399 5399 5399 5399 5399 5399 5399 6144 6144 6144 6144 6144 6144 6144 6144 NA NA NA NA NA NA NA NA NA NA NA NA NA NA NA NA NA NA NA NA NA NA NA NA NA NA NA NA NA NA NA NA NA NA NA NA NA NA NA NA NA NA NA NA NA NA NA NA NA NA NA NA NA NA NA NA NA NA NA NA NA NA NA NA NA NA NA NA NA NA NA NA NA NA NA NA NA NA NA NA NA NA NA NA NA NA NA NA NA NA NA NA NA NA NA NA NA NA NA NA NA NA NA NA NA NA NA NA NA NA NA NA NA NA NA NA NA NA NA NA NA NA NA NA NA NA NA NA NA NA NA NA NA NA NA NA NA NA NA NA NA NA NA NA NA NA NA NA NA NA NA NA NA NA NA NA NA NA NA NA NA NA NA NA NA NA NA NA NA NA NA NA NA NA NA NA NA NA NA NA NA NA NA NA NA NA NA NA NA NA NA NA
1.962 2.036 2.132 2.202 2.26 2.348 2.464 2.618 2.79 2.9 3.046 3.196 3.454 3.778 4.04 4.204 4.59 4.844 5.372 5.782 6.202 6.662 7.042 7.292 7.558 7.89 8.234 8.484 8.938 9.362 9.73 10.262 10.728 11.09 11.486 12.194 12.568 13.108 13.63 14.03 14.656 15.448 15.888 16.326 17.268 17.766 18.2 18.764 19.53 20.208 21.01 21.712 22.41 23.082 24.216 24.838 25.882 26.978 27.596 28.882 30.42 31.09 31.626 32.428 33.94 35.634 36.768 38.004 39.276 40.28 41.79 44.082 45.548 46.604 47.624 48.256 49.49 51.246 51.988 54.088 55.318 56.724 58.776 59.584 61.56 63.5 64.762 67.004 69.23 70.904 72.504 74.006 75.852 78.01 80.8 83.108 84.666 87.992 89.898 90.974 93.08 95.186 98.022 100.19 101.906 104.812 106.604 109.728 111.888 114.784 118.216 119.266 121.832 123.616 127.592 132.118 134.358 140.04 142.982 147.404 150.006 153.834 159.128 162.924 165.574 168.906 172.69 175.678 178.81 184.192 191.312 194.436 198.882 207.16 211.432 214.844 219.65 224.096 229.356 234.734 236.756 241.576 246.91 253.094 258.208 263.058 271.46 279.672 286.136 291.982 295.088 299.47 303.726 314.086 322.162 328.266 332.46 339.586 343.7 349.44 359.706 366.252 371.974 374.886 377.162 383.592 390.596 394.534 398.362 408.848 420.068 428.588 442.392 457.758 470.646 480.59 495.936 503.002 509.158 527.472 531.728 545.2 557.342 575.872 591.136 608.348 618.468 630.878 649.618 656.87 668.94 687.538 694.628 715.248 737 743.93 765.47 784.438 804.622 821.958 839.284 875.152 887.444 901.592 909.988 932.174 946.154 993.802 1001.058 1015.852 1040.928 1050.146 1073.978 1098.56 1120.562 1124.816 1155.444 1167.79 1182.976 1209.724 1239.58 1268.62 1290.58 1330.568 1342.2 1381.964 1409.04 1437.088 1489.096 1520.244 1539.312 1556.894 1583.194 1637.492 1651.054 1679.002 1714.26 1733.442 1777.11 1807.984 1853.084 1914.16 1949.366 1998.424 2076.444 2126.726 2163.768 2198.942 2225.658 2272.32 2308.264 2338.486 2364.036 2424.582 2484.222 2543.322 2593.47 2663.756 2683.81 2708.532 2762.166 2817.3 2884.48 2943.23647294589 3006.01803607214 3052.42284569138 3103.93987975952 3157.0501002004 3210.55110220441 3331.74749498998 3401.04208416834 3453.625250501 3565.08016032064 3633.98997995992 3715.16833667335 3761.41082164329 3809.18036072144 3876.90763052209 3965.16666666667 4036.30722891566 4133.60441767068 4128.85887096774 4268.50303030303 4321.01818181818 4385.17004048583 4532.64372469636 4666.13765182186 4716.79268292683 4771.66191446029 4819.8527607362 4889.73511293635 4954.30800821355 4968.76131687243 4959.48865979381 5041.09072164948 5103.75257731959 5231.46074380165 5282.84297520661 5299.80497925311 5302.79331941545 5333.91614255765 5345.07789473684 5349.25738396624 5372.1889596603 5408.94042553192 5497.73504273504 5556.63811563169 5611.88650963597 5680.96129032258 5687.56182212581 5744.07608695652 5795.69146608315 5836.14692982456 5904.04395604396 5930.17371937639 5969.07623318386 6003.85972850679 6188.90022675737 6256.2275862069 6270.90092165899 6385.77030162413 6427.6 6522.98594847775 6587.64150943396 6586.69833729216 6580.9380952381 6640.92565947242 6710.92530120482 6771.17433414044 6864.85819070905 6866.5 6916.09405940594 6922.64427860697 6916.75505050505 7058.45547073791 7061.99487179487 7162.41038961039 7239.27034120735 7243.97883597884 7432.17819148936 7428.47989276139 7499.44444444444 7574.07046070461 7665.42663043478 7806.95628415301 7843.76519337017 7865.57660167131 7737.45170454545 7769.13793103448 7833.54492753623 7871.41860465116 7871.63372093023 7888.80466472303 7951.7197640118 7976.34730538922 8042.52870090634 7992.10397553517 7945.6125 7974.80696202532 8052.37699680511 8103.29903536978 8195.77597402597 8315.27392739274 8431.68666666667 8593.88474576271 8572.14383561644 8610.77430555555 8580.1649122807 8609.27402135231 8747.78214285714 8718.73021582734 8655.40293040293 8652.74538745388 8680.86666666667 8714.45038167939 8671.06640625 8674.18577075099 8745.44578313253 8772.65853658537 8802.13223140496 8813.95454545455 8826.4979253112 8887.74789915966 8898.95780590717 8853.55555555555 8930.16738197425 8970.86637931034 9037.28125 9003.65158371041 8970.2962962963 8962.81132075472 9025.96190476191 8928.54589371981 8942.59420289855 8875.03414634146 8906.54411764706 8930.3631840796 8877.7641025641 8919.4502617801 8896.22340425532
1.184 1.198 1.202 1.214 1.218 1.242 1.264 1.306 1.33 1.336 1.36 1.38 1.404 1.432 1.474 1.51 1.546 1.59 1.65 1.682 1.732 1.782 1.836 1.894 1.966 1.992 2.036 2.094 2.148 2.228 2.344 2.42 2.482 2.538 2.64 2.724 2.804 2.898 2.972 3 3.076 3.114 3.172 3.23 3.284 3.326 3.38 3.438 3.466 3.52 3.566 3.648 3.688 3.754 3.842 3.894 3.976 4.044 4.102 4.156 4.248 4.324 4.392 4.45 4.512 4.564 4.614 4.732 4.798 4.852 4.914 4.998 5.062 5.096 5.156 5.238 5.294 5.37 5.434 5.524 5.594 5.646 5.714 5.754 5.826 5.878 5.916 5.986 6.05 6.134 6.196 6.264 6.358 6.426 6.486 6.546 6.636 6.676 6.76 6.856 6.964 7.04 7.08 7.16 7.232 7.292 7.352 7.404 7.454 7.52 7.62 7.718 7.748 7.808 7.874 7.944 8.032 8.13 8.184 8.22 8.248 8.292 8.322 8.382 8.476 8.548 8.584 8.664 8.752 8.808 8.89 8.934 9.026 9.066 9.14 9.21 9.274 9.33 9.372 9.42 9.484 9.552 9.616 9.706 9.758 9.826 9.916 10.022 10.076 10.154 10.208 10.324 10.386 10.458 10.538 10.592 10.646 10.76 10.828 10.88 10.932 11.006 11.058 11.146 11.204 11.266 11.368 11.418 11.496 11.606 11.686 11.742 11.79 11.856 11.91 11.952 12.018 12.08 12.16 12.262 12.326 12.388 12.448 12.512 12.594 12.644 12.744 12.784 12.88 12.946 13.088 13.136 13.184 13.258 13.306 13.344 13.41 13.452 13.494 13.564 13.626 13.686 13.738 13.792 13.826 13.916 13.978 14.052 14.106 14.138 14.212 14.294 14.36 14.452 14.502 14.544 14.606 14.692 14.8 14.864 14.934 15.042 15.098 15.186 15.238 15.31 15.388 15.438 15.464 15.528 15.574 15.624 15.728 15.786 15.87 15.996 16.09 16.142 16.216 16.248 16.326 16.384 16.426 16.512 16.562 16.634 16.688 16.758 16.826 16.876 16.94 16.984 17.026 17.074 17.152 17.234 17.312 17.352 17.478 17.552 17.606 17.66 17.748 17.83 17.898 17.95 17.998 18.076 18.136 18.216 18.308 18.378 18.516 18.582 18.672 18.734 18.786 18.838 18.89 18.942 18.99 19.026 19.116 19.17 19.284 19.346 19.442 19.508 19.6 19.698 19.772 19.826 19.914 19.958 20.016 20.136 20.232 20.362 20.456 20.534 20.606 20.654 20.728 20.778 20.85 20.928 20.994 21.062 21.09 21.14 21.192 21.23 21.344 21.4 21.446 21.496 21.558 21.642 21.68 21.712 21.772 21.846 21.908 21.996 22.064 22.168 22.212 22.272 22.37 22.44 22.534 22.576 22.658 22.71 22.802 22.84 22.948 23.008 23.08 23.138 23.19 23.25 23.334 23.38 23.474 23.528 23.574 23.636 23.712 23.754 23.846 23.914 24.002 24.052 24.118 24.178 24.26 24.326 24.426 24.492 24.54 24.586 24.66 24.742 24.788 24.85 24.91 25.022 25.09 25.148 25.2 25.252 25.304 25.346 25.42 25.55 25.614 25.674 25.72 25.86 25.922 25.966 26.012 26.072 26.14 26.184 26.238 26.316 26.37 26.442 26.53 26.592 26.654 26.738 26.798 26.87 26.922 27.002 27.094 27.142
1.854 1.918 1.95 2.02 2.086 2.184 2.312 2.514 2.682 2.804 2.926 3.14 3.424 3.636 3.93 4.146 4.416 4.722 5.056 5.548 6.04 6.494 6.98 7.426 7.694 7.97 8.184 8.558 8.92 9.394 10.136 10.58 11.118 11.652 12.034 12.362 12.908 13.152 13.73 14.312 14.838 15.376 15.924 16.628 17.06 17.49 18.136 18.862 19.592 20.436 21.364 21.936 22.588 23.328 23.95 24.504 25.122 25.708 26.536 27.792 28.622 29.566 30.784 31.68 32.62 33.412 33.948 34.42 35.424 36.588 37.774 39.37 40.514 42.034 43.104 44.186 45.526 46.676 47.556 48.46 49.364 50.228 51.66 52.444 54.19 56.002 57.412 59.404 60.478 63.53 66.572 68.6 70.618 72.538 73.286 74.68 76.474 78.092 79.744 81.448 84.766 86.832 87.932 89.918 92.952 95.2 96.36 97.734 99.332 103.896 106.018 108.064 109.6 111.76 113.64 115.856 119.11 122.012 125.634 128.486 130.294 132.526 133.83 135.776 138.522 141.464 144.98 147.154 149.42 153.444 161.408 163.896 166.866 173.33 177.958 185.444 189.658 193.97 198.656 203.96 210.426 213.304 217.442 220.844 224.55 230.182 236.256 248.976 255.446 264.596 273.064 279.346 289.356 291.724 297.61 305.358 313.91 316.854 321.994 326.264 332.68 337.592 352.646 362.866 369.364 375.782 385.228 394.21 399.654 404.03 410.506 425.12 434.804 443.308 454.854 464.216 476.692 479.82 487.5 505.988 515.228 522.53 527.876 535.88 540.442 542.152 549.626 569.616 575.35 588.85 605.522 615.64 628.132 639.99 652.954 665.25 674.564 694.04 710.08 726.632 744.92 755.488 765.658 775.406 791.68 795.804 808.064 818.116 829.82 842.28 853.272 865.638 876.494 903.43 913.982 932.264 943.918 974.676 993.174 1030.05 1037.27 1061.624 1097.494 1130.374 1152.562 1192.674 1209.5 1248.276 1263.9 1303.372 1326.208 1351.114 1356.232 1388.242 1410.86 1424.21 1451.564 1479.67 1502.312 1518.958 1558.696 1602.51 1643.374 1678.69 1737.842 1754.092 1781.47 1823.722 1869.324 1882.76 1947.668 1955.616 2002.064 2042.912 2080.498 2144.168 2181.638 2208.318 2221.978 2273.598 2314.248 2340.362 2383.21 2431.888 2475.586 2519.75 2539.904 2568.162 2621.966 2666.012 2744.274 2829.396 2866.502 2920.394 2995.254 3099.074 3139.652 3157.978 3214.206 3261.86773547094 3297.13426853707 3350.52304609218 3421.05811623246 3455.21843687375 3495.85571142285 3542.71142284569 3550.8313253012 3602.98189134809 3752.16096579477 3798.63306451613 3908.60483870968 3950.51411290323 4074.66532258065 4089.23991935484 4167.12121212121 4277.93131313131 4340.49292929293 4394.10707070707 4455.77327935223 4495.46558704453 4543.54563894523 4577.80284552846 4655.20325203252 4712.48775510204 4725.15983606557 4759.09221311475 4897.94855967078 4913.81818181818 4962.68944099379 4992.20910973085 5067.38045738046 5164.64300626305 5171.13361169102 5206.09453781513 5262.59157894737 5349.3023255814 5371.6093418259 5446.0085106383 5513.71215351812 5571.85622317597 5657.02380952381 5746.91086956522 5725.32747252747 5809.11061946903 5843.99777777778 5924.64 5963.44444444444 6027.2802690583 6073.45351473923 6147.97266514806 6220.34553775744 6274.5632183908 6316.56481481481 6391.52680652681 6465.2558685446 6455.33491686461 6467.66028708134 6508.83932853717 6538.401937046 6538.57142857143 6610.40786240786 6652.74692874693 6700.14567901235 6733.00495049505 6777.12437810945 6816.31670822943 6826.46882793017 6903.33501259446 6962.94430379747 7016.0537084399 7084.77577319588 7045.64229765013 7169.3947368421 7192.7619047619 7179.83378016086 7227.20652173913 7303.93388429752 7346.27700831025 7375.93575418994 7379.7661971831 7415.97159090909 7467.22349570201 7572.11078717201 7606.79472140762 7641.31176470588 7661.22647058824 7655.57738095238 7750.83081570997 7823.89696969697 7799.17125382263 7801.24299065421 7717.99365079365 7625.55374592834 7625.36065573771 7653.04635761589 7665.98322147651 7555.94576271186 7657.56164383562 7807.32280701754 7916.44680851064 7996.6523297491 8011.87636363636 8007.85661764706 8034.59778597786 7934.82706766917 7997.74329501916 8029.06177606178 8017.88326848249 8018.13618677043 8014.796812749 8035.53629032258 7946.41224489796 7936.09128630705 7972.57740585774 7971.96218487395 7991.9406779661 8014.25957446808 8037.17021276596 8127.40948275862 8119.58849557522
1.678 1.788 1.806 1.878 1.956 2.05 2.196 2.294 2.41 2.554 2.646 2.784 2.952 3.14 3.364 3.588 3.796 4.07 4.334 4.868 5.22 5.772 6.17 6.326 6.59 6.942 7.322 7.756 8.166 8.532 8.898 9.398 9.768 10.222 10.594 11.048 11.64 12.208 12.62 13.118 13.754 14.49 15.034 15.704 16.232 16.754 17.326 17.612 18.146 18.8 19.58 20.276 21.042 21.624 22.142 22.5 23.442 24.044 24.75 25.452 26.838 27.804 28.74 29.782 30.382 31.252 32.164 32.856 33.448 34.26 34.824 35.464 36.77 37.306 38.946 39.716 40.776 41.356 42.046 43.734 45.218 46.41 47.358 48.976 50.586 51.578 52.838 53.78 54.868 56.364 57.594 59.218 59.86 60.836 61.766 64.13 66.1 67.222 69.256 71.55 73.826 76.736 78.13 80.14 81.782 83.808 86.328 88.578 90.79 93.704 96.176 97.97 99.902 103.278 106.666 107.74 109.73 111.08 113.342 116.574 118.538 120.648 122.314 124.774 126.75 130.164 133.292 134.732 137.924 140.176 143.154 143.816 146.796 149.202 150.578 155.292 157.774 161.138 164.05 169.57 173.936 179.668 186.096 190.354 194.542 199.544 203.668 207.52 210.926 213.888 219.942 223.48 228.524 232.042 238.59 243.26 248.01 255.188 263.89 271.472 277.69 284.068 287.788 291.518 295.544 301.65 308.718 318.594 324.208 332.514 334.574 341.238 347.802 360.396 369.064 376.634 382.33 388.986 399.996 406.572 408.986 418.844 422.004 429.466 432.03 455.76 462.99 479.264 489.858 499.946 513.61 524.418 534.926 546.634 561.546 567.524 586.808 593.956 606.19 616.558 625.604 643.75 650.704 658.232 669.216 686.75 707 721.966 732.1 740.274 745.438 765.822 778.886 801.004 809.52 835.116 841.172 855.768 881.644 891.832 928.264 951.49 963.49 985.914 1014.588 1025.33 1046.466 1056.624 1077.338 1098.562 1125.29 1154.106 1174.73 1205.174 1241.732 1268.162 1293.276 1312.842 1327.916 1356.724 1371.456 1390.272 1424.032 1448.734 1476.488 1519.394 1540.624 1554.256 1568.642 1591.478 1604.144 1620.7 1676.806 1704.702 1724.81 1756.436 1782.632 1806.04 1847.332 1867.504 1893.674 1946.072 1998.132 2047.302 2070.398 2092.916 2123.794 2155.484 2228.802 2270.144 2305.018 2333.212 2380.216 2435.762 2464.352 2519.236 2545.978 2631.596 2672.98 2696.032 2787.412 2825.13 2906.62 2991.608 3029.614 3098.064 3115.23 3152.016 3198.898 3227.982 3309.362 3343.652 3427.128 3520.068 3613.13 3696.196 3749.868 3803.776 3850.286 3909.186 3976.312 4030.68 4092.75 4156.784 4178.644 4221.24048096192 4274.89357429719 4305.56626506024 4378.34337349398 4426.68072289157 4489.09638554217 4530.75903614458 4644.90763052209 4660.96565656566 4684.98580121704 4730.39634146341 4764.81873727088 4804.34623217923 4855.0081799591 4905.67967145791 4961.8932238193 5018.04938271605 5110.58230452675 5162.65567010309 5230.9958677686 5323.84647302905 5376.69087136929 5430.35062240664 5494.57172557173 5552.90396659708 5583.70292887029 5633.49895178197 5669.46526315789 5781.73361522199 5889.45647558386 5976.05520169851 6072.92340425532 6120.31769722815 6199.65245202559 6227.08547008547 6278.1948608137 6374.96774193548 6459.11206896552 6552.64935064935 6569.99565217391 6658.83076923077 6770.78145695364 6860.59734513274 6881.5201793722 6966.88539325843 6988.14898419865 7035.08126410835 7080.14578587699 7146.49311926606 7247.33179723502 7356.74768518519 7376.65734265734 7422.22663551402 7439.74528301887 7446.50354609929 7546.8880952381 7574.20525059666 7535.46004842615 7611.17359413203 7648.85323383085 7805.95739348371 7886.63888888889 7834.01794871795 7893.69170984456 7929.21204188482 7949.75526315789 7966.5225464191 8017.36559139785 7939.87465940055 7935.27747252747 8005.80055401662 8055.13725490196 8156.64145658263 8169.8338028169 8220.19373219373 8291.97994269341 8322.08959537572 8410.90962099125 8432.80351906158 8441.53709198813 8543.5628742515 8544.80966767372 8557.99694189602 8545.2 8531.23602484472 8520.55974842767 8593.00317460317 8604.42307692308 8625.73786407767 8679.74592833876 8666.78032786885 8746.89072847682 8796.23076923077 8776.07482993197 8829.64505119454
2.604 2.79 3.016 3.254 3.492 3.664 3.92 4.354 4.82 5.448 6.006 6.708 7.838 9.672 11.506 12.326 13.142 14.308 15.558 16.732 18.49 19.774 21.48 23.62 25.594 28.006 32.158 36.946 40.648 43.872 47.802 50.872 56.644 58.87 63.668 67.6 73.308 81.156 88.772 95.472 101.55 109.45 116.354 125.396 135.79 144.42 155.052 168.016 183.05 194.644 211.492 232.084 252.696 274.102 294.38 327.562 358.184 394.396 422.768 447.162 483.57 512.926 546.718 591.054 644.994 698.232 785.092 839.89 917.776 993.404 1075.242 1157.758 1225.218 1333.656 1456.898 1581.318 1719.836 1831.74 1957.686 2049.94 2215.86 2428.378 2549.574 2709.534 2978.264 3124.33466933868 3551.00601202405 3745.76953907816 4012.34669338677 4212.97786720322 4435.92555331992 4662.58620689655 5040.78893442623 5283.95426195426 5547.07083333333 5805.84989429175 6082.11158798283 6292.6688453159 6702.84888888889 6910.56884875846 7073.14482758621 7169.44 7213.66747572816 7489.50251256281 7523.27604166667 7834.16085790885 8016.99164345404 8222.32670454545 8395.32537313433 8583.94025157233 8635.90879478827 8880.41355932203 8973.90747330961 8863.5543071161 9059.20816326531 9363.95689655172 9420.51818181818 9559.25592417062 9789.04854368932 9980.18592964824 9950.84974093264 9991.33155080214 10335.8275862069 10485.1656441718 10464.6687898089 10376.4557823129 10135.8955223881 10188.5433070866 10268.0163934426 10237.1636363636 10233.5688073395 9972.51485148515 9905.90625 9772.08988764045 9695.95294117647 9667.46153846154 9817.74285714286 9811.95454545455 9942.93442622951 9793.72881355932 9663.64912280702 9689.54901960784 9967.77083333333 9760.53191489362 9447.66666666667 9296.5641025641 9250.15789473684 9632.33333333333 10030.9117647059 10160.125 10140.9677419355 10140.9677419355 10341.1071428571 10684.1851851852 10686.72 10048 10488.2380952381 10399.5 10399.55 10658.1052631579 11616.0588235294 11141.2307692308 11141.4615384615 11141.6153846154 11141.6153846154 11142.9230769231 11143.4545454545 11144 11268.3 11268.5 11268.6 12274.6666666667 12274.6666666667 12523 12524.4285714286 12226.5 12226.5 12227.1666666667 14470.75 14470.75 14470.75 14470.75 14564.6666666667 14564.6666666667 14565 14565 14565.3333333333 14565.3333333333 14565.3333333333 14565.6666666667 14566 14566 13088 13088 13088 13088 13088 13088 13088 14275 14275 14275 NA NA NA NA NA NA NA NA NA NA NA NA NA NA NA NA NA NA NA NA NA NA NA NA NA NA NA NA NA NA NA NA NA NA NA NA NA NA NA NA NA NA NA NA NA NA NA NA NA NA NA NA NA NA NA NA NA NA NA NA NA NA NA NA NA NA NA NA NA NA NA NA NA NA NA NA NA NA NA NA NA NA NA NA NA NA NA NA NA NA NA NA NA NA NA NA NA NA NA NA NA NA NA NA NA NA NA NA NA NA NA NA NA NA NA NA NA NA NA NA NA NA NA NA NA NA NA NA NA NA NA NA NA NA NA NA NA NA NA NA NA NA NA NA NA NA NA NA NA NA NA NA NA NA NA NA NA NA NA NA NA NA NA NA NA NA NA NA NA NA NA NA NA NA NA NA NA NA NA NA NA NA NA NA NA NA NA NA NA NA NA NA NA NA NA NA NA NA
2.878 3.126 3.286 3.544 3.884 4.3 4.954 5.496 6.142 7.13 8.714 9.838 12.168 14.524 15.828 17.286 19.286 20.812 22.468 25.658 29.928 33.656 37.454 41.306 45.772 50.076 57.56 64.112 70.074 76.848 86.42 96.362 107.232 117.39 128.092 139.542 163.044 181.022 199.304 214.222 239.238 264.834 287.254 314.048 345.616 380.614 413.078 457.518 495.718 535.458 620.094 667.754 743.504 808 868.22 962.428 1086.36 1198.134 1281.742 1423.614 1526.31 1735.25 1953.198 2128.558 2309.026 2524.92 2778.898 3049.55 3248.76152304609 3578.31589537223 3832.21774193548 4135.77419354839 4512.09736308316 4756.83231083845 5087.39501039501 5347.90526315789 5827.56896551724 5992.81718061674 6340.83295711061 6654.56206088993 7046.29638554217 7411.59452736318 7654.66408268734 7869.21409214092 8090.19777158774 8220.12680115274 8317.77643504532 8507.48524590164 8583.95833333333 8583.53558052435 9072.02032520325 9085.49781659389 9393.86384976526 9244.34343434343 9190.09289617486 9210.92814371258 9731.8843537415 9430.24087591241 9520.15503875969 9645.70796460177 10046.06 9915.55056179775 10054.5432098765 10328.3246753247 10168.3382352941 10261.4923076923 10315.4262295082 9980.55769230769 10147.3333333333 9774.30434782609 10179.1777777778 10303.975 10568.4166666667 10474.8235294118 11398.1379310345 11393.5 11492.2692307692 11758.44 11857.9545454545 11939.0476190476 11939.0952380952 12410.1666666667 12385.125 12385.5 12096.5333333333 12025.9285714286 12540.7692307692 11631.3636363636 10562.8888888889 10949.75 10288.5714285714 10288.5714285714 10758 10758.1666666667 9382.2 9116.5 9116.5 9117 9117 9117.25 9117.25 9117.25 9117.25 9117.25 9117.75 9118.25 9118.25 9118.25 9118.75 9118.75 9119.25 9119.75 9119.75 9032 9032 9032 9032 9032.33333333333 9032.66666666667 9032.66666666667 9032.66666666667 4395 4395.5 4395.5 4395.5 4395.5 4395.5 4396 4396.5 6276 6276 6276 6281 6281 6281 NA NA NA NA NA NA NA NA NA NA NA NA NA NA NA NA NA NA NA NA NA NA NA NA NA NA NA NA NA NA NA NA NA NA NA NA NA NA NA NA NA NA NA NA NA NA NA NA NA NA NA NA NA NA NA NA NA NA NA NA NA NA NA NA NA NA NA NA NA NA NA NA NA NA NA NA NA NA NA NA NA NA NA NA NA NA NA NA NA NA NA NA NA NA NA NA NA NA NA NA NA NA NA NA NA NA NA NA NA NA NA NA NA NA NA NA NA NA NA NA NA NA NA NA NA NA NA NA NA NA NA NA NA NA NA NA NA NA NA NA NA NA NA NA NA NA NA NA NA NA NA NA NA NA NA NA NA NA NA NA NA NA NA NA NA NA NA NA NA NA NA NA NA NA NA NA NA NA NA NA NA NA NA NA NA NA NA NA NA NA NA NA NA NA NA NA NA NA NA NA NA NA NA NA NA NA NA NA NA NA NA NA NA NA NA NA NA NA NA NA NA NA NA NA NA
1.882 1.95 2.008 2.072 2.132 2.18 2.302 2.448 2.6 2.766 2.858 2.984 3.178 3.486 3.802 3.966 4.17 4.404 4.704 5.072 5.45 6.12 6.476 6.862 7.266 7.52 7.8 8.17 8.464 8.95 9.31 9.562 10.124 10.426 10.788 11.44 11.784 12.332 12.716 12.982 13.542 14.144 14.646 15.134 15.59 16.21 16.486 16.93 17.648 18.328 19.156 19.766 20.46 20.764 21.386 22.12 22.87 23.54 24.278 25.14 25.684 26.184 26.484 27.568 28 28.78 29.558 30.474 31.268 32.038 32.954 34.12 35.14 36.674 37.72 38.614 39.22 40.208 41.024 42.026 42.932 44.196 45.166 46.292 47.156 48.264 49.4 50.78 51.45 52.484 54.292 57.084 58.108 59.572 61.094 62.734 64.712 65.642 66.738 67.838 69.142 70.104 73.776 75.794 77.002 80.428 81.65 83.142 85.838 87.326 89.624 91.22 92.828 94.122 95.414 96.312 97.874 100.966 103.144 105.33 107.064 108.212 110.844 113.92 117.628 119.448 120.91 125.168 126.74 129.316 131.74 133.952 136.89 138.506 141.406 146.48 148.372 152.294 156.67 158.782 161.798 167.282 171.074 174.546 176.79 178.282 181.216 185.094 188.248 194.732 199.338 202.776 208.808 213.966 219.66 225.3 227.904 232.008 235.656 245.336 250.912 256.522 262.906 269.928 277.032 281.536 285.862 289.22 294.608 304.666 310.964 318.246 321.696 334.304 341.67 347.998 354.468 359.488 366.726 376.046 380.178 385.29 392.926 401.652 413.244 416.196 431.644 444.688 455.312 465.274 473.246 485.148 498.014 506.642 517.856 520.582 524.052 536.328 547.106 566.22 575.9 594.242 598.438 615.194 637.362 648.642 665.256 671.664 679.494 688.498 708.712 721.39 731.454 736.868 745.484 761.77 769.06 780.102 807.372 815.934 820.604 840.714 856.924 871.182 884.272 904.418 927.516 954.992 970.066 981.942 1005.504 1021.872 1046.74 1060.528 1074.186 1089.276 1118.974 1135.394 1144.956 1171.388 1190.278 1196.58 1214.906 1239.594 1261.356 1292.122 1313.52 1325.438 1352.762 1366.146 1374.714 1412.216 1438.286 1460.184 1484.072 1519.4 1548.772 1578.582 1614.518 1636.312 1674.732 1707.06 1742.968 1767.8 1799.962 1828.444 1852.344 1905.52 1965.118 2000.682 2033.074 2056.506 2106.282 2132.434 2156.664 2218.89 2247.396 2255.3 2315.134 2341.694 2428.694 2480.606 2551.852 2642.164 2667.392 2704.56 2747.624 2766.016 2787.184 2804.11 2838.592 2894.232 2953.584 3028.51 3076.606 3131.092 3136.20841683367 3248.72945891784 3282.33066132265 3338.39278557114 3449.40681362725 3521.97995991984 3552.17635270541 3586.90581162325 3619.18108651911 3708.54141414141 3765.94545454545 3830.36161616162 3863.09696969697 3932.5696969697 4083.46558704453 4133.06680161943 4167.7200811359 4225.9168356998 4234.7581300813 4304.05102040816 4370.08571428571 4457.81836734694 4484.16973415133 4577.44032921811 4733.08436213992 4704.26763485477 4744.7531120332 4873.09336099585 4931.42323651452 5012.56756756757 5144.5738045738 5198.65690376569 5229.72594142259 5321.93291404612 5357.75420168067 5383.5611814346 5440.52320675106 5496.54430379747 5570.09071729958 5623.50739957717 5660.59787234043 5712.06382978723 5709.60256410256 5843.27213822894 5882.52597402597 5927.23799126638 5938.4140969163 6083.88222222222 6207.27394209354 6281.39198218263 6285.81306306306 6331.37757437071 6331.58944954128 6329.01843317972 6412.38337182448 6450.03464203233 6483.9 6526.07746478873 6573.23820754717 6673.88571428571 6779.37889688249 6858.64819277108 6968.28048780488 7038.65196078431 7050.25925925926 7056.05445544554 7106.02977667494 7174.21339950372 7306.815 7319.17587939698 7364.24050632911 7489.79389312977 7525.89974293059 7553.83854166667 7590.21957671958 7618.77807486631 7656.85828877005 7591.28918918919 7685.23369565217 7663.09065934066 7718.17464788732 7862.57428571429 7925.12356321839 8002.32947976879 8158.4269005848 8144.49853372434 8243.5628742515 8371.26426426426 8403.84709480122 8447.40366972477 8481.21981424149 8548.72012578616 8537.76751592357 8542.89576547231 8559.48344370861 8594.38 8585.35254237288 8612.26530612245 8720.31833910035 8750.26132404181 8751.48571428571 8740.25992779783 8829.35897435897 8734.72623574145
1.942 2.016 2.06 2.08 2.196 2.302 2.446 2.622 2.78 2.896 3.012 3.112 3.25 3.48 3.738 4.036 4.262 4.596 5.076 5.272 5.74 6.318 6.684 6.98 7.134 7.404 7.826 8.156 8.378 8.754 9.204 9.628 9.928 10.386 10.682 11.206 11.748 12.206 12.772 13.34 13.768 14.158 14.84 15.396 16.202 16.944 17.884 18.376 19.1 19.934 20.686 21.622 22.008 22.776 23.456 24.102 24.912 25.652 26.93 27.712 28.69 29.55 30.35 31.86 32.584 33.42 34.48 35.298 35.932 36.632 37.328 38.306 39.088 40.304 42.084 43.036 43.884 45.438 46.866 48.692 49.88 51.474 53.03 53.744 55.082 56.232 57.964 60.202 61.566 63.256 65.134 67.784 68.926 70.064 71.388 72.708 75.398 77.456 79.134 81.82 84.162 85.964 87.49 89.764 91.51 93.426 95.328 97.588 99.648 101.914 103.248 104.536 110.088 112.632 114.222 117.088 119.788 122.362 124.464 128.27 130.584 134.118 135.808 139.322 143.84 144.958 147.414 148.26 151.962 154.236 157.392 160.42 165.29 166.466 168.716 171.778 178.692 184.604 187.406 192.802 197.558 200.274 201.714 209.018 211.624 215.396 222.424 227.74 230.506 237.268 240.932 246.188 253.088 255.97 257.86 260.544 270.084 272.134 276.98 282.508 288.454 294.534 298.824 304.488 312.718 320.912 326.03 330.39 338.666 343.818 353.766 359.408 369.542 381.31 387.852 393.494 404.562 410.94 414.56 420.488 429.652 434.152 445.222 459.118 471.834 480.358 486.678 502.25 512.81 528.202 534.41 539.63 558.846 581.304 593.162 607.462 619.71 638.53 652.346 664.348 669.13 675.946 687.806 703.732 718.342 735.286 751.374 776.854 783.472 795.81 814.484 836.006 839.542 845.97 868.356 884.526 899.938 917.594 938.79 943.782 970.11 1009.37 1028.916 1051.62 1075.464 1088.182 1118.79 1133.49 1162.094 1178.05 1207.172 1241.578 1281.186 1291.678 1309.69 1335.018 1364.866 1377.52 1403.954 1428.796 1452.578 1463.322 1490.394 1534.534 1583.146 1630.314 1649.248 1679.154 1716.116 1741.374 1750.974 1788.424 1864.752 1902.822 1962.92 1998.002 2044.298 2089.026 2137.866 2195.8 2231.11 2272.056 2301.134 2363.398 2389.174 2438.292 2511.21 2558.336 2627.748 2656.45490981964 2704.21042084168 2746.61523046092 2777.94589178357 2863.23847695391 2927.47094188377 2963.91983967936 3032.60320641283 3052.66733466934 3111.92785571142 3144.16833667335 3210.16633266533 3290.02004008016 3347.43086172345 3415.67735470942 3450.03006012024 3477.46693386774 3515.11670020121 3571.19114688129 3678.79275653924 3696.13508064516 3744.92741935484 3856.08266129032 4018.14516129032 4092.80443548387 4102.4028340081 4154.95951417004 4185.96551724138 4236.52129817444 4267.76673427992 4330.2738336714 4427.14807302231 4444.14198782961 4508.82961460446 4521.80121703854 4572.28048780488 4617.68024439919 4677.69450101833 4755.15885947047 4855.01428571429 4897.5306122449 4952.5693877551 5048.89795918367 5121.80204081633 5202.65848670757 5231.9754601227 5284.67689161554 5362.30674846626 5435.10860655738 5524.29918032787 5584.54620123203 5553.11570247934 5675.63278008299 5675.27291666667 5701.2375 5817.78125 5855.50209205021 5916.19916142558 5928.06105263158 6035.62076271186 6042.64957264957 6113.70967741936 6156.05411255411 6098.72185430464 6087.50666666667 6189.69127516779 6161.96162528217 6184.29931972789 6237.93592677346 6269.74193548387 6391.55658198614 6453.66435185185 6438.67209302326 6470.38084112149 6535.07710280374 6565.18823529412 6652.43571428571 6689.17985611511 6691.625 6693.17149758454 6800.67233009709 6827.50245098039 6886.41625615764 6968.72772277228 6976.8753117207 7022.29648241206 7120.23797468354 7235.81632653061 7228.24289405685 7239.3671875 7230.01583113456 7200.16266666667 7204.5 7280.10382513661 7346.53168044077 7427.64640883978 7506.36111111111 7527.33888888889 7520.36260623229 7562.44827586207 7643.73333333333 7642.79651162791 7636.76854599406 7711.87462686567 7776.64350453172 7777.40490797546 7854.04347826087 7939.9748427673 7944.99056603774 7981.04126984127 8022.28205128205 8012.9448051948 8053.02287581699 8054.64569536424 8037.61616161616 8058.71134020619 8083.40625 8079.29328621908 8119.04316546763 8183.70652173913 8182.0802919708 8058.59479553903 8093.15789473684 8140.25670498084 8182.34496124031 8135.33992094862 8234.86852589641 8333.64516129032 8295.70781893004 8308.84166666667 8310.88607594937
1.858 1.906 1.968 2.036 2.092 2.188 2.344 2.532 2.722 2.832 2.91 3.046 3.198 3.484 3.79 4.06 4.416 4.812 5.102 5.556 5.996 6.37 6.732 6.928 7.122 7.416 7.724 8.064 8.37 8.714 9.072 9.39 9.93 10.492 10.936 11.448 11.924 12.476 13.02 13.91 14.54 15.166 15.77 16.336 16.946 17.402 17.894 18.54 18.984 19.73 20.648 21.498 22.286 23.214 24.14 24.852 25.464 26.36 27.97 28.582 29.334 30.356 31.218 32.538 33.6 34.66 35.802 36.774 37.828 38.82 39.202 40.458 40.976 42.302 43.298 44.022 45.34 46.418 47.638 49 50.652 51.532 52.662 54.192 55.944 57.108 58.652 61.372 62.94 65.112 66.74 68.25 70.78 72.392 74.662 76.906 78.24 80.548 82.934 85.052 86.158 87.334 89.454 90.196 91.85 94.094 97.002 99.704 100.744 104.332 106.256 108.068 111.532 115.792 118.414 119.81 123.41 126.926 129.248 130.964 132.08 134.274 136.48 139.498 142.714 145.45 149.386 152.666 157.088 158.856 161.56 167.258 170.602 173.248 177.514 182.892 187.624 191.254 195.886 205.63 208.52 212.09 217.512 223.912 230.416 234.65 243.21 250.94 259.602 264.308 269.892 279.522 283.704 289.34 296.936 302.546 309.326 316.192 322.076 325.874 330.888 334.986 338.304 343.366 351.172 356.622 365.082 370.664 380.428 386.878 389.902 405.746 412.172 423.78 428.118 434.966 442.762 452.142 464.396 469.91 486.608 488.806 498.33 500.768 514.262 530.574 541.93 555.494 570.304 576.128 592.224 604.048 611.97 622.712 642.02 654.002 672.314 687.672 696.274 710.06 733.67 746.366 761.702 778.194 789.294 800.356 806.478 814.41 828.686 844.322 854.66 865.556 880.916 894.102 910.558 932.51 948.508 972.81 984.898 994.928 1012.402 1033.938 1059.768 1088.816 1117.01 1134.418 1189.31 1220.316 1233.262 1259.344 1288.75 1312.996 1331.514 1353.98 1404.458 1432.058 1455.396 1491.882 1508.942 1528.088 1548.974 1564.956 1627.122 1648.806 1664.768 1733.728 1786.89 1852.804 1905.862 1981.968 2050.112 2107.524 2119.482 2164.636 2218.002 2294.892 2312.318 2346.816 2368.326 2374.39 2423.104 2455.22 2474.786 2546.656 2608.518 2666.822 2728.776 2788.806 2835.554 2868.1623246493 2942.37875751503 3070.76953907816 3142.40881763527 3177.35871743487 3186.67871485944 3263.43172690763 3294.81726907631 3370.60040160643 3436.98393574297 3493.140562249 3540.41164658635 3590.3734939759 3658.50602409639 3795.70281124498 3846.29778672032 3912.9476861167 3976.72032193159 4048.09255533199 4108.78672032193 4156.7439516129 4223.52217741936 4304.06653225806 4363.10080645161 4445.75806451613 4508.70362903226 4570.54637096774 4621.88888888889 4649.48073022312 4760.19675456389 4819.31643002028 4860.50203252032 4877.69308943089 4939.23014256619 4980.19959266802 4993.62525458248 5059.07186858316 5139.47010309278 5243.59381443299 5362.56907216495 5502.53209109731 5564.725 5625.8625 5730.975 5793.05625 5853.94780793319 5848.41509433962 5944.08210526316 5996.21308016878 6119.42405063291 6182.82875264271 6243.54334038055 6329.08723404255 6459.33905579399 6588.41935483871 6656.41163793103 6684.86147186147 6704.58568329718 6754.54248366013 6773.55142231948 6819.86754966887 6859.08240534521 6934.59101123596 6990.15765765766 7061.36734693878 7040.62700228833 7092.04357798165 7153.64976958525 7189.70833333333 7206.57710280374 7310.58767772512 7335.41567695962 7324.20623501199 7462.70120481928 7489.41162227603 7584.7299270073 7695.90953545232 7726.32673267327 7794.85111662531 7880.29824561404 7927.51908396947 7935.76863753213 7932.82337662338 7986.4987012987 8109.42447916667 8089.13157894737 8050.54255319149 8047.02412868633 8096.86756756757 8154.17934782609 8217.34065934066 8242.45429362881 8214.27528089888 8270.19318181818 8317.98011363636 8371.64204545455 8394.93696275072 8435.99130434783 8509.4693877551 8527.56598240469 8604.60830860534 8611.04776119403 8633.43161094225 8683.48466257669 8680.76 8706.89783281734 8737.59305993691 8681.54458598726 8672.44372990354 8632.39413680782 8777.39344262295 8788.50662251656 8757.6610738255 8830.03389830508 8832.82130584192 8888.47422680412 8911.7212543554 8912.01052631579 8971.75444839858 9086.76978417266 9063.27173913043 9067.93090909091 9109.78676470588 9112.96629213483 9137.89433962264 9172.91287878788 9083.50387596899 9073.15537848606 9067.384 9077.63414634146 9111.26229508197
2.502 2.706 2.82 2.996 3.128 3.368 3.622 4.38 4.676 4.988 5.478 6.266 7.074 7.942 9.786 10.684 11.394 12.22 13.284 14.264 15.216 16.74 19.306 21.708 23.578 25.342 27.832 29.45 32.59 35.622 38.06 40.964 44.232 47.812 51.524 54.204 57.546 62.122 68.138 72.016 77.572 81.176 89.45 94.974 105.258 112.232 121.14 127.88 143.598 156.65 165.966 173.564 192.646 204.46 214.376 229.238 249.298 267.596 286.512 306.728 323.87 350.482 390.356 414.024 443.9 474.14 509.652 544.374 602.268 649.308 703.274 773.542 817.09 875.022 915.154 961.89 1040.384 1109.656 1163.41 1264.568 1318.746 1399.906 1487.476 1599.64 1734.97 1830.918 1952.352 2102.95 2250.17 2456.776 2588.848 2769.7374749499 2943.02204408818 3196.15831663327 3401.40562248996 3636.23434343434 3788.73279352227 4083.22515212982 4354.68775510204 4616.00408997955 4788.9670781893 4984.2510460251 5349.57537154989 5550.40811965812 5979.03854389722 6192.71334792123 6692.70066518847 6803.24660633484 6935.60697674419 7236.19239904988 7507.63855421687 7633.47432762836 7757.99501246883 7933.89203084833 8097.06100795756 8276.72479564033 8420.50140056022 8455.38953488372 8486.52835820896 8539.14329268293 8643.15555555556 8667.89108910891 8818.93402777778 8991.3 9154.64468864469 9289 9286.69512195122 9317.22746781116 9343.6742081448 9394.58018867925 9689.07920792079 10010.7282051282 10200.6830601093 10122.2752808989 10123.063583815 10177.6397515528 10122.4105960265 9937.88028169014 9855.625 9881.80487804878 9738.21238938053 9884.57547169811 9976.69696969697 9884.33333333333 9863.4606741573 9924.12048192771 9691.09333333333 9547.91666666667 9664.82857142857 9555.4 9243.17543859649 9251.74 9251.78 9407.63043478261 9921.6 9513.075 9785.94736842105 9767.85714285714 10253.34375 10253.40625 10160.6774193548 10502.1785714286 10198.962962963 10198.962962963 10241.1538461538 10241.3076923077 10629.6086956522 11140.1904761905 11441.3 12456.2777777778 12034.8823529412 12035 12520.7142857143 12521.4285714286 11954.6923076923 11508.3636363636 11508.3636363636 11509 11509 11509 11509.1818181818 11509.1818181818 11887.8 11887.8 12111.625 11386.1428571429 11386.2857142857 11386.2857142857 10900.1666666667 10900.1666666667 10900.1666666667 11790.4 11790.4 11790.4 9868.33333333333 7887 7887 7887 7887 7887 7887 7887 7887 7887.5 7887.5 7887.5 7887.5 7888 7888 7888 7888 7888 13054 13054 13054 NA NA NA NA NA NA NA NA NA NA NA NA NA NA NA NA NA NA NA NA NA NA NA NA NA NA NA NA NA NA NA NA NA NA NA NA NA NA NA NA NA NA NA NA NA NA NA NA NA NA NA NA NA NA NA NA NA NA NA NA NA NA NA NA NA NA NA NA NA NA NA NA NA NA NA NA NA NA NA NA NA NA NA NA NA NA NA NA NA NA NA NA NA NA NA NA NA NA NA NA NA NA NA NA NA NA NA NA NA NA NA NA NA NA NA NA NA NA NA NA NA NA NA NA NA NA NA NA NA NA NA NA NA NA NA NA NA NA NA NA NA NA NA NA NA NA NA NA NA NA NA NA NA NA NA NA NA NA NA NA NA NA NA NA NA NA NA NA NA NA NA NA NA NA NA NA NA NA NA NA NA NA NA NA NA
1.768 1.872 1.91 2.014 2.116 2.216 2.32 2.472 2.706 2.766 2.858 2.99 3.25 3.566 3.854 4.16 4.404 4.774 5.124 5.532 6.058 6.52 6.876 7.156 7.514 7.95 8.27 8.568 9.106 9.41 9.826 10.224 10.652 11.214 11.71 12.236 12.664 13.142 13.58 14.022 14.772 15.22 15.934 16.434 16.842 17.32 17.904 18.62 19.656 20.108 20.464 21.064 21.68 22.398 23.52 24.072 25.07 25.822 26.236 26.806 27.6 28.59 29.572 30.44 31.416 32.488 34.302 34.856 36.242 37.266 38.736 40.842 41.858 42.798 44.54 45.758 47.576 50.614 52.182 52.694 54.31 55.084 56.666 57.838 59 60.462 62.576 64.458 65.852 67.656 69.166 70.492 72.354 73.396 75.164 78.186 79.524 81.208 82.228 83.582 85.946 87.922 90.168 91.824 94.672 96.28 99.118 101.714 103.746 105.082 107.086 108.188 111.696 114.526 117.286 121.34 126.368 130.076 131.95 135.756 138.784 141.478 143.692 146.336 153.362 160.212 163.086 165.4 168.564 171.99 174.318 179.82 184.26 187.46 190.466 196.074 201.624 203.976 209.896 212.586 219.9 223.008 229.002 232.7 236.956 239.718 243.402 248.854 258.294 262.196 268.048 273.216 281.126 287.002 289.872 296.05 305.408 312.166 318.374 326.502 330.956 344.628 350.3 356.132 367.736 373.366 379.812 385.432 394.42 405.446 414.59 422.914 431.544 437.072 442.052 449.306 456.6 461.884 470.752 477.606 493.976 511.46 516.524 531.688 545.77 564.142 568.736 583.824 594.7 604.382 622.35 625.032 643.98 654.322 659.89 673.952 679.852 699.878 706.046 714.482 726.108 740.342 764.746 788.326 795.458 807.668 817.9 833.662 859.16 870.738 888.232 915.99 937.938 948.706 957.422 982.056 1004.416 1032.966 1043.254 1063.414 1071.172 1109.808 1122.854 1136.264 1168.466 1214.764 1234.748 1274.622 1345.32 1381.54 1396.634 1420.596 1437.12 1456.122 1488.762 1503.428 1549.094 1573.858 1609.834 1633.796 1660.882 1698.272 1725.73 1753.878 1823.536 1832.924 1878.234 1993.55 2013.316 2060.25 2091.804 2144.194 2214.614 2265.016 2277.438 2309.912 2371.328 2424.878 2483.792 2508.492 2570.178 2616.594 2664.636 2725.66 2760.97 2840.94 2888.6 2916.974 3027.044 3095.3246492986 3125.53306613226 3159.86372745491 3186.83967935872 3271.56827309237 3345.06425702811 3380.7847082495 3440.32193158954 3446.8810483871 3508.94556451613 3570.71975806452 3596.01411290323 3650.97575757576 3693.24898785425 3725.41700404858 3797.72764227642 3896.81466395112 3981.0549898167 4094.96537678208 4127.31428571429 4216.10408163265 4247.99591836735 4306.73469387755 4421.48775510204 4507.80163599182 4539.67213114754 4606.43442622951 4613.7633744856 4683.85360824742 4715.46997929607 4833.22614107884 4851.45302713987 4861.21503131524 4903.35564853556 4920.61473684211 4986.66736842105 5039.36 5152.0593220339 5232.69279661017 5273.17659574468 5316.20556745182 5503.22912205567 5569.53104925054 5594.60813704497 5673.66666666667 5795.66233766234 5849.72826086957 5909.00871459695 5962.77510917031 6095.21179039301 6165.92324561404 6220.83370288248 6324.33333333333 6373.22421524664 6451.92359550562 6438.13769751693 6482.98868778281 6528.3257918552 6573.5 6669.66287015945 6670.1376146789 6655.52193995381 6656.6993006993 6693.50947867299 6725.47393364929 6780.9619047619 6875.35238095238 6968.06682577566 6979.91807228916 7024.49635036496 7053.38970588235 7082.88861386139 7120.42606516291 7172.82871536524 7211.92676767677 7227.01017811705 7307.26666666667 7433.22107969152 7462.36979166667 7509.63947368421 7555.33597883598 7662.57486631016 7685.16486486487 7829.54619565217 7864.43561643836 7947.58904109589 8086.14525139665 8128.8595505618 8179.50143266476 8216.92128279883 8182.19411764706 8208.70118343195 8215.64285714286 8273.18018018018 8195.63414634146 8358.93518518518 8350.55379746835 8412.7873015873 8447.46278317152 8546.2614379085 8604.86798679868 8727.42715231788 8696.66555183947 8654.00337837838 8638.47602739726 8656.13333333333 8682.13523131673 8712.46043165468 8781.559566787 8772.46840148699 8709.63636363636 8768.31178707224 8851.0233463035 8853.49805447471 8891.10671936759 8902.78137651822 8898.35510204082 8946.05833333333 8958.34322033898 9150.88461538462 9099.95238095238 9181.08444444444 9212.42666666667 9221.78636363636 9179.02283105023 9183.11520737327 9279.07906976744 9275.72380952381 9380.44285714286 9453.33492822967 9490.96097560976
2.442 2.54 2.674 2.9 3.188 3.336 3.628 3.904 4.3 4.97 5.656 6.046 7.104 8.548 9.572 10.962 11.868 12.8 14.086 14.674 16.02 17.632 19.308 20.734 22.49 24.764 27.652 29.72 32.814 36.016 38.772 41.404 44.532 47.01 49.988 54.154 58.368 63.934 70.702 74.77 80.36 85.396 92.782 101.014 111.75 122.042 131.316 138.168 146.838 155.672 165.942 179.412 195.884 209.134 226.086 242.108 259.876 277.166 293.226 321.112 352.418 378.968 414.816 451.164 480.438 509.964 549.516 607.312 658.2 716.086 761.818 803.114 853.176 915.626 954.33 1024.422 1123.868 1195.424 1309.986 1423.23 1514.522 1636.672 1760.094 1862.846 2001.874 2113.436 2204.856 2318.482 2486.518 2638.326 2811.65 3054.174 3216.456 3521.788 3758.196 3928.32665330661 4162.9939637827 4411.2615694165 4706.97379032258 4956.55081300813 5195.0368852459 5395.17148760331 5643.26970954357 5764.71129707113 5895.25105485232 6035.54371002132 6192.91067538126 6454.46578366446 6702.27828054299 6889.23776223776 7143.00943396226 7349.91408114558 7346.91666666667 7521.10969387755 7673.11140583554 7673.34072022161 7830.22443181818 7965.49271137026 7961.6036036036 8049.1919504644 8088.15806451613 7972.9054054054 7917.68309859155 7997.61454545455 8166.79467680608 8315.26377952756 8333.45188284519 8445.91774891775 8515.01363636364 8752.34123222749 9005.44 9041.8883248731 9244.04210526316 9302.12994350282 9246.15151515152 9266.3602484472 9526.6339869281 9737.25547445256 9848.90476190476 9906.28333333333 9898.27027027027 10024.4230769231 10158.6836734694 10135.4945054945 9939.88505747127 9973.86904761905 10031.3780487805 10103.661971831 10447.8208955224 9977.34482758621 9866.0350877193 9761.23636363636 9681.33333333333 9456.39583333333 9492.6170212766 9242.97368421053 9368.89189189189 9619.34285714286 9653.05882352941 9260.76666666667 8971.64285714286 9300.59259259259 9466.2 9640.70833333333 9772.60869565217 10005.7727272727 9645.21052631579 9073.82352941176 9074.29411764706 9102.93333333333 9103 9047.46153846154 9256.33333333333 9556.3 9494.375 10287.6 6563 7923 7923 7923 7777 7777 7777 7777 7777 7777 7777 7777 7777 NA NA NA NA NA NA NA NA NA NA NA NA NA NA NA NA NA NA NA NA NA NA NA NA NA NA NA NA NA NA NA NA NA NA NA NA NA NA NA NA NA NA NA NA NA NA NA NA NA NA NA NA NA NA NA NA NA NA NA NA NA NA NA NA NA NA NA NA NA NA NA NA NA NA NA NA NA NA NA NA NA NA NA NA NA NA NA NA NA NA NA NA NA NA NA NA NA NA NA NA NA NA NA NA NA NA NA NA NA NA NA NA NA NA NA NA NA NA NA NA NA NA NA NA NA NA NA NA NA NA NA NA NA NA NA NA NA NA NA NA NA NA NA NA NA NA NA NA NA NA NA NA NA NA NA NA NA NA NA NA NA NA NA NA NA NA NA NA NA NA NA NA NA NA NA NA NA NA NA NA NA NA NA NA NA NA NA NA NA NA NA NA NA NA NA NA NA NA NA NA NA NA NA NA NA NA NA NA NA NA NA
1.882 1.972 2.032 2.09 2.18 2.256 2.37 2.536 2.802 2.91 3.01 3.082 3.26 3.492 3.732 3.926 4.036 4.334 4.828 5.112 5.568 6.078 6.482 6.794 7.086 7.332 7.686 7.952 8.234 8.658 9.04 9.396 10.012 10.514 11.148 11.454 12.058 12.832 13.342 14.124 14.586 15.098 15.654 16.2 16.752 17.458 18.172 19.18 19.59 20.044 20.508 21.016 21.608 22.788 23.354 24.234 25.114 25.976 27.28 28.224 29.226 30.242 30.916 31.742 32.57 33.462 34.182 35.138 36.248 37.416 38.02 38.526 39.656 41.136 42.396 43.19 45.202 45.948 47.03 48.154 49.958 51.388 52.046 53.792 55.082 57.65 58.93 61.514 62.81 64.232 65.02 65.902 67.524 68.608 70.03 71.814 73.276 75.48 76.136 78.326 80.264 83.116 84.848 86.78 90.066 91.586 93.71 96.662 98.642 100.884 103.692 104.928 108.69 110.296 113.902 117.322 119.276 123.218 125.55 129.208 132.114 134.246 138.36 141.992 144.044 146.318 153.008 155.866 161.952 166.202 170.268 173.478 176.93 182.888 187.258 190.344 192.494 195.572 197.97 203.884 207.27 212.816 217.658 222.812 228.144 235.71 239.19 241.452 246.35 250.326 253.716 259.428 261.314 266.746 271.868 284.36 288.478 294.694 306.032 312.214 318.958 321.224 326.54 336.494 341.166 342.848 351.946 357.112 364.746 368.868 374.824 384.69 392.49 411.626 419.566 430.094 437.382 443.2 449.69 453.154 461.922 469.376 482.226 492.356 500.81 507.148 512.298 523.726 532.45 548.91 557.62 567.478 573.984 583.792 589.532 609.702 616.838 626.904 640.548 660.552 680.648 686.748 705.114 710.398 728.58 739.648 746.372 768.286 787.824 806.916 822.354 847.402 874.676 881.814 899.258 915.398 926.704 941.466 961.528 987.326 1015.844 1031.174 1055.598 1079.2 1095.902 1107.066 1141.446 1169.826 1180.078 1213.646 1248.22 1257.588 1282.188 1339.964 1353.468 1378.856 1398.28 1419.514 1472.284 1501.54 1540.514 1575.54 1599.796 1621.174 1649.236 1688.744 1727.644 1759.058 1784.72 1809.79 1832.598 1853.348 1873.07 1896.348 1939.602 1964.15 2020.444 2090.856 2123.86 2163.486 2170.94 2216.784 2229.754 2293.72 2319.882 2360.802 2427.12 2455.884 2499.062 2556.336 2589.168 2609.768 2671.226 2703.782 2768.168 2824.978 2952.888 2996.728 3060.26 3086.1 3122.682 3224.474 3320.462 3355.66533066132 3467.83166332665 3509.00200400802 3557.39278557114 3617.67935871743 3658.10865191147 3712.20120724346 3812.953722334 3912.70362903226 3951.66868686869 4011.27586206897 4122.00609756098 4173.39103869654 4274.64969450102 4356.58859470468 4475.83299389002 4538.91242362525 4559.90573770492 4606.81314168378 4687.21193415638 4797.59090909091 4825.43685300207 4976.64107883817 5063.67427385892 5107.96881496882 5195.30145530146 5313.63125 5349.81970649895 5400.47058823529 5425.37552742616 5487.13502109705 5528.27215189873 5633.73628691983 5648.52765957447 5683.05139186295 5747.68025751073 5788.37365010799 5846.98915401301 5905.32679738562 5988.80392156863 6055.84967320261 6075.89737991266 6130.55701754386 6157.6872246696 6203.22345132743 6214.73719376392 6234.04260089686 6270.79550561798 6272.65306122449 6282.775 6327.73515981735 6390.93119266055 6418.99541284404 6468.02298850575 6627.18287037037 6729.90654205607 6754.03990610329 6738.48578199052 6744.55980861244 6835.07673860911 6852.76811594203 6935.33816425121 6965.71014492754 7024.22033898305 7135.16341463415 7181.42787286064 7334.99264705882 7298.85286783042 7433.92211055276 7533.56060606061 7540.43511450382 7608.07435897436 7720.13436692506 7727.97402597403 7733.10761154856 7753.04521276596 7752.89544235925 7760.34877384196 7846.29863013699 7800.19722222222 7829.625 7760.01129943503 7781.77053824363 7733.59885386819 7785.89275362319 7707.70967741936 7791.76488095238 7767.28614457831 7852.76595744681 7889.39634146341 7903.27725856698 7861.67405063291 7907.80322580645 7966.35643564356 8080.97643097643 8052.18900343643 8137.31818181818 8162.05319148936 8181.825 8142.75182481752 8176.97769516729 8151.24150943396 8156.26538461538 8163.80708661417 8102.58 8123.04489795918 8113.51229508197 8089.65690376569 8167.8085106383 8284.77777777778 8328.1330472103 8299.42608695652 8317.17256637168 8362.56 8337.62331838565 8355 8405.55813953488
1.89 1.958 2.038 2.086 2.182 2.29 2.478 2.58 2.708 2.866 3.086 3.272 3.506 3.72 3.972 4.288 4.544 5.032 5.428 5.8 6.32 6.732 6.948 7.376 7.598 7.87 8.23 8.684 8.996 9.482 9.962 10.356 10.942 11.466 12.07 12.426 13.248 13.832 14.426 14.938 15.756 16.622 17.06 17.544 18.034 18.83 20.214 20.628 21.314 22.376 22.988 23.744 24.73 25.49 26.866 27.72 28.624 29.972 31.23 31.968 33.142 33.914 34.638 35.752 36.89 38.07 39.466 40.212 41.492 43.07 44.09 45.898 47.822 49.284 50.286 51.576 52.068 53.516 54.452 56.166 57.614 60.162 62.542 64.02 64.932 66.232 68.088 70.258 72.682 74.782 76.6 77.67 78.578 79.758 81.72 85.108 87.822 89.664 90.35 92.36 95.338 97.586 100.728 105.2 106.802 111.032 113.564 117.072 118.668 122.272 125.494 129.544 135.628 138.192 141.686 145.45 150.428 154.314 159.124 163.824 166.496 169.13 174.736 181.174 186.228 189.68 192.784 196.744 201.722 207.018 209.076 213.176 217.104 224.318 229.968 234.982 238.43 242.994 245.382 251.736 254.778 261.662 266.132 274.036 280.806 293.824 299.736 308.198 314.782 322.968 336.34 341.826 346.5 353.05 357.4 368.29 379.268 390.442 404.486 414.116 421.28 425.818 436.114 440.44 446.73 456.112 469.684 483.258 498.632 508.194 522.012 531.234 537.604 558.962 575.28 586.334 596.482 608.802 615.968 632.162 645.086 662.806 670.43 692.756 704.554 720.708 740.832 754.054 773.596 793.028 810.494 829.282 853.04 877.674 903.588 928.52 960.324 968.802 997.91 1017.802 1046.442 1084.228 1099.672 1121.41 1136.294 1146.734 1168.5 1194.736 1222.086 1236.244 1251.478 1271.692 1284.63 1337.178 1360.486 1371.716 1416.42 1435.142 1451.398 1480.988 1495.914 1529.872 1573.99 1634.542 1675.882 1699.098 1766.766 1815.08 1827.45 1879.394 1900.49 1939.736 1992.46 2020.894 2080.034 2162.566 2199.47 2231.024 2291.39 2311.66 2364.788 2431.44 2462.868 2487.308 2532.294 2569.586 2624.01803607214 2651.45090180361 2712.38076152305 2746.70340681363 2830.41082164329 2934.54308617234 2959.4869739479 3010.94188376754 3095.70941883768 3171.6265060241 3217.93775100402 3286.70883534137 3375.44979919679 3428.55020080321 3453.77309236948 3507.65863453815 3613.83534136546 3689.18072289157 3720.13253012048 3764.76706827309 3855.89939637827 3919.07847082495 3996.50905432596 4032.11670020121 4107.94959677419 4210.05846774194 4283.41532258064 4343.77822580645 4400.45454545455 4477.69898989899 4612.79352226721 4683.9979757085 4708.46558704453 4772.13821138211 4880.42973523422 4963.92418032787 5056.36065573771 5199.92402464066 5278.40412371134 5351.27628865979 5430.49484536082 5467.59504132231 5560.02277432712 5657.14107883817 5729.8410041841 5814.61974789916 5903.69957983193 5994.49682875264 5969.36886993603 6037.90384615385 6144.11397849462 6292.5464362851 6413.11904761905 6395.2341356674 6434.53406593407 6522.35840707965 6627.96888888889 6679.82222222222 6704.89977728285 6806.65401785714 6840.89910313901 6913.34920634921 6975.21232876712 7010.15402298851 7017.48611111111 7055.91415313225 7073.43661971831 7027.34844868735 7045.00717703349 7198.27951807229 7194.04126213592 7261.77912621359 7242.98771498771 7287.45297029703 7269.2196969697 7343.44303797468 7446.48730964467 7588.00511508951 7629.65038560411 7586.28981723238 7575.35092348285 7596.51336898396 7715.40108401084 7776.31693989071 7792.52472527472 7870.33055555556 7877.76685393258 7898.05965909091 8063.55172413793 8080.3768115942 8146.72647058824 8184.31547619048 8296.10179640719 8292.30606060606 8277.43119266055 8353.13354037267 8382.24367088608 8514.92675159236 8491.18831168831 8479.9177631579 8575.20805369127 8602.20408163265 8647.7147766323 8686.90034364261 8719.13240418118 8668.44912280702 8545.18996415771 8678.84476534296 8720.1897810219 8699.97407407407 8769.23970037453 8847.35114503817 8896.69498069498 8896.95366795367 8855.94140625 8892.60079051383 8913.94444444445 8916.08097165992 8929.62962962963 8831.47478991597 8815.08016877637 8903.22222222222 8855.21145374449 8825.13839285714 8856.00454545455 8834.01376146789 8804.26291079812 8829.16587677725 8929.01442307692 8935 8935.78712871287 8888.89949748744 8918.16243654822 8920.05208333333 9040.80423280423 8997.95698924731 8957.10382513661 8957.32240437159 9000.49171270718 9140.06179775281 9153.54285714286 9104.18965517241 8981.80116959064 8916.46987951807 8954.81707317073 9038.49689440994 9049.21383647799 8963.34394904459 8916.70588235294 8814.31543624161 8888.58041958042 8917.18571428571 8871.9347826087 8900.4598540146
2.354 2.46 2.59 2.754 2.962 3.186 3.454 3.634 3.852 4.302 4.86 5.308 5.93 6.794 8.158 9.138 10.218 10.93 11.582 12.558 13.312 14.09 15.01 16.084 17.624 19.598 21.056 22.684 24.278 26.434 29.712 31.76 34.104 35.45 37.92 39.904 42.172 44.422 47.052 49.522 51.902 54.188 58.222 61.582 65.538 68.428 73.188 76.716 83.234 86.594 94.052 100.666 110.822 117.738 126 136.122 144.878 152.562 160.51 170.71 182.214 193.768 204.274 215.806 230.45 249.458 269.586 278.022 296.842 313.186 346.492 363.25 384.566 413.454 445.458 476.526 510.196 542.312 575.05 595.464 638.036 674.212 719.814 776.678 825.034 848.95 907.05 963.264 1038.418 1105.368 1215.446 1248.796 1336.334 1401.584 1502.834 1633.388 1746.95 1850.876 1928.474 2085.532 2202.052 2278.076 2420.892 2601.24 2743.608 2906.934 3085.056 3304.696 3406.5751503006 3690.42885771543 3914.46076458753 4080.85829959514 4207.96146044625 4304.71079429735 4480.4306122449 4622.51440329218 4849.77639751553 4964.01680672269 5169.45243128964 5409.98720682303 5742.03440860215 5963.25485961123 6245.00217864924 6372.91814159292 6523.86516853933 6629.34022988506 6859.43224299065 7001.663507109 7183.13253012048 7428.3950617284 7531.05289672544 7613.92764857881 7711.37866666667 7701.40771349862 7918.74498567335 8135.49411764706 8129.16768292683 8080.09463722398 8069.87581699346 8104.21917808219 8123.48421052632 8176.90073529412 8326.86742424242 8381.8093385214 8396.22633744856 8446.09871244635 8568.72272727273 8448.12077294686 8410.87939698492 8748.32984293194 8822.06486486487 8836.47540983607 8863.84659090909 8878.09036144578 9067.37654320988 9139.33974358974 9131.9054054054 9239.97902097902 9353.31343283582 9435.90476190476 9524.50420168067 9542.8125 9544.64485981308 9273.70588235294 9635.16129032258 9480.57954545455 9403.18518518518 9209.37837837838 9382.44444444445 9592.21538461539 9573.06349206349 9746.43333333333 9813.10714285714 9932.07407407407 9756.04081632653 9620.13043478261 9421.84090909091 9204.48780487805 9090.6 8947.51351351351 8654.80555555555 8520 8344.39393939394 7873.61290322581 8037.86666666667 8069.55172413793 7389.7037037037 7656.07692307692 7659.24 7805.4347826087 8084.95454545455 8518.35 7949.8947368421 8174.73333333333 7945.21428571429 7946.21428571429 7578.16666666667 7578.16666666667 7735.63636363636 7967.5 7967.8 7968.3 8436.22222222222 8436.33333333333 8436.44444444445 8436.66666666667 7702.625 7702.875 7008.14285714286 7008.14285714286 7008.14285714286 7008.14285714286 7008.14285714286 7008.14285714286 6631.5 6631.5 6195.6 6195.8 6197.2 6197.2 6197.2 6197.4 6197.4 6197.4 6197.4 6197.6 7117.5 8937.33333333333 8937.33333333333 8937.66666666667 8937.66666666667 8937.66666666667 8937.66666666667 8937.66666666667 8937.66666666667 8937.66666666667 8937.66666666667 12647.5 16637 NA NA NA NA NA NA NA NA NA NA NA NA NA NA NA NA NA NA NA NA NA NA NA NA NA NA NA NA NA NA NA NA NA NA NA NA NA NA NA NA NA NA NA NA NA NA NA NA NA NA NA NA NA NA NA NA NA NA NA NA NA NA NA NA NA NA NA NA NA NA NA NA NA NA NA NA NA NA NA NA NA NA NA NA NA NA NA NA NA NA NA NA NA NA NA NA NA NA NA NA NA NA NA NA NA NA NA NA NA NA NA NA NA NA NA NA NA NA NA NA NA NA NA NA NA NA NA NA NA NA NA NA NA NA NA NA NA NA NA NA NA NA NA NA NA NA NA NA NA NA NA NA NA NA NA NA NA NA NA NA NA
2.556 2.662 2.758 2.958 3.204 3.432 3.726 4 4.306 4.782 5.34 5.918 6.574 7.538 9.112 10.74 11.45 12.218 13.124 14.2 15.17 16.726 18.168 19.742 21.81 24.186 26.342 28.484 31.254 33.772 36.226 39.618 42.882 45.534 49.034 52.474 57.814 63.326 66.704 74.402 78.716 85.688 91.894 100.902 107.06 121.052 132.128 140.34 154.658 162.622 172.342 188.642 206.596 216.22 235.688 251.142 286.236 311.694 335.712 360.668 384.93 409.312 437.556 461.356 498.88 539.932 565.74 609.052 654.284 722.228 802.82 887.562 952.202 1025.776 1078.91 1118.728 1194.816 1253.89 1331.204 1405.958 1486.354 1581.724 1713.926 1861.378 1954.114 2135.06 2238.206 2479.932 2613.64929859719 2811.52104208417 3030 3190.34004024145 3371.53629032258 3532.31048387097 3834.62903225806 4255.98181818182 4554.27180527383 4684.89959016393 4900.2037037037 5010.44698544699 5169.34526315789 5363.26638477801 5576.21212121212 5740.76821192053 5896.61261261261 6181.57110091743 6506.3829787234 6745.46153846154 7093.52450980392 7296.40149625935 7430.98453608247 7575.25668449198 7770.04407713499 7801.50422535211 7904.80530973451 8139.28527607362 8375.47882736156 8543.50340136054 8608.30496453901 8744.83763837638 8771.84375 8756.16393442623 8802.69098712446 8951.15837104072 9100.0625 9405.47422680412 9589.8453038674 9622.65895953757 9579.45454545455 9627.26351351351 9640.16901408451 9686.01481481481 9672.87022900763 9876.26016260163 9767.01754385965 9677.0990990991 9683.77142857143 10029.5102040816 9617.66666666667 9206.08536585366 9080.20253164557 9278.06756756757 9290.70149253731 9299.640625 9494.37096774194 9290.61111111111 8771.10204081633 9001.9347826087 8996.38636363636 8996.40909090909 9198.80952380952 8949.47368421053 9131.62162162162 8769.54285714286 8568.73529411765 8817.83333333333 8469.34482758621 8615.73076923077 8747.4 8748.08 8592.66666666667 8178.5652173913 8178.60869565217 7760.55 7617.15789473684 7182.46666666667 7182.53333333333 7183.2 7183.26666666667 7183.66666666667 7183.73333333333 7686.78571428571 7686.85714285714 7686.92857142857 7676.61538461538 8034 8035 7805.55555555556 7806.22222222222 7806.33333333333 7806.44444444444 7806.55555555556 8776.5 8777.125 8777.25 8673.57142857143 9885.5 9886 10467.2 8790.25 8790.25 8790.25 8790.25 11544.3333333333 11544.3333333333 11544.6666666667 11544.6666666667 11544.6666666667 11544.6666666667 11544.6666666667 11544.6666666667 10091 10091 10091.5 10091.5 10091.5 16837 16837 16838 16838 16838 16838 16838 16838 16838 16838 16838 16838 NA NA NA NA NA NA NA NA NA NA NA NA NA NA NA NA NA NA NA NA NA NA NA NA NA NA NA NA NA NA NA NA NA NA NA NA NA NA NA NA NA NA NA NA NA NA NA NA NA NA NA NA NA NA NA NA NA NA NA NA NA NA NA NA NA NA NA NA NA NA NA NA NA NA NA NA NA NA NA NA NA NA NA NA NA NA NA NA NA NA NA NA NA NA NA NA NA NA NA NA NA NA NA NA NA NA NA NA NA NA NA NA NA NA NA NA NA NA NA NA NA NA NA NA NA NA NA NA NA NA NA NA NA NA NA NA NA NA NA NA NA NA NA NA NA NA NA NA NA NA NA NA NA NA NA NA NA NA NA NA NA NA NA NA NA NA NA NA NA NA NA NA NA NA NA NA NA NA NA NA NA NA
2.41 2.556 2.806 3.022 3.21 3.372 3.708 3.896 4.11 4.542 5.096 5.834 6.566 7.474 8.78 10.016 10.798 11.716 12.436 13.286 14.514 15.838 17.178 17.904 19.512 21.212 23.766 26.014 28.25 30.222 32.09 34.64 36.878 39.728 42.886 47.676 49.86 54.376 58.586 63.162 68.174 73.316 78.068 84.322 90.826 99.352 104.968 112.624 120.492 128.786 137.412 148.51 156.412 165.524 178.036 192.608 203.688 214.29 227.99 238.182 263.83 276.938 292.34 318.852 342 373.218 404.884 425.748 457.358 496.89 543.148 565.354 603.678 626.392 674.908 736.892 780.606 824.47 900.65 967.74 1028.416 1099.4 1178.196 1266.27 1341.86 1454.908 1540.18 1653.766 1757.492 1866.316 1952.036 2144.732 2238.384 2365.822 2480.924 2591.928 2740.166 2933.262 3122.08617234469 3319 3484.26104417671 3725.1686746988 3880.86666666667 4156.40485829959 4276.89634146341 4453.88187372709 4725.1762295082 4850.14699792961 5156.12970711297 5517.11157894737 5729.57021276596 5976.09267241379 6293.46943231441 6311.95089285714 6489.89164785553 6566.00232018561 6802.6548463357 6954.69323671498 7065.51237623762 7212.1425 7454.24164524422 7490.10236220472 7532.38692098093 7638.03342618384 7799.93659942363 8053.71597633136 8126.27190332326 8205.99050632911 8260.61409395973 8423.51578947368 8415.07777777778 8393.8359375 8588.87136929461 8791.42127659575 8790.90582959641 8680.3971291866 8726.72139303483 8727.13402061856 8555.6978021978 8757.48275862069 8592.72727272727 8400.15923566879 8569.30344827586 8435.08148148148 8554.93700787402 8539.73983739837 8594.76470588235 8697.14159292035 8810.98165137615 9045.23762376238 9028.5 9192.07291666667 9501.11956521739 9420.47727272727 9642.4880952381 9631.15384615385 9499.2972972973 9504.80555555555 9021.43283582089 8871.50793650794 8998.68333333333 8570.10204081633 8349.11627906977 8446.07142857143 8289.125 7985.92105263158 7870.48648648649 7581.81818181818 7209.51612903226 7209.58064516129 6877.89655172414 6691.04 6741.95652173913 5535.85 5367.94444444444 5635.11764705882 5886.0625 6495.14285714286 6253.58333333333 7276.8 6460.11111111111 6460.33333333333 7099.625 7427.71428571429 7427.71428571429 7427.85714285714 7835 7835 10057.3333333333 10057.6666666667 10058 10058 10058 10058 10058.6666666667 10058.6666666667 10647.5 10647.5 10647.5 10647.5 10650 10650 10650 10650 10650 10650.5 10650.5 10651 10651 10651 10651 10651 10651 10651 10651 10651 10651 10651 10651 10692 10692 10692 10693 10693 10693 10693 10693 10693 10693 10693 NA NA NA NA NA NA NA NA NA NA NA NA NA NA NA NA NA NA NA NA NA NA NA NA NA NA NA NA NA NA NA NA NA NA NA NA NA NA NA NA NA NA NA NA NA NA NA NA NA NA NA NA NA NA NA NA NA NA NA NA NA NA NA NA NA NA NA NA NA NA NA NA NA NA NA NA NA NA NA NA NA NA NA NA NA NA NA NA NA NA NA NA NA NA NA NA NA NA NA NA NA NA NA NA NA NA NA NA NA NA NA NA NA NA NA NA NA NA NA NA NA NA NA NA NA NA NA NA NA NA NA NA NA NA NA NA NA NA NA NA NA NA NA NA NA NA NA NA NA NA NA NA NA NA NA NA NA NA NA NA NA NA NA NA NA NA NA NA NA NA
2.462 2.574 2.764 2.956 3.142 3.404 3.688 3.928 4.312 4.77 5.266 5.854 6.458 7.414 8.604 10.146 10.802 11.412 12.452 13.612 14.63 15.544 16.866 18.316 20.398 21.722 23.494 25.48 28.558 30.554 33.168 36.356 39.882 42.816 46.75 49.97 54.842 59.672 63.456 65.976 71.612 78.274 83.542 88.774 94.444 101.086 106.846 116.798 124.44 134.994 147.47 155.732 163.526 177.432 186.23 204.024 215.738 237.67 251.362 272.62 290.974 312.712 329.132 348.816 373.154 391.834 416.956 442.378 477.562 494.702 526.564 549.366 586.574 628.554 680.794 725.372 764.404 818.194 871.458 905.874 984.096 1058.122 1098.588 1212.586 1316.226 1374.516 1452.25 1552.41 1651.096 1837.784 1979.976 2128.812 2225.756 2357.77 2562.218 2710.642 2852.984 3011.366 3213.426 3525.126 3774.136 3945.94188376754 4180.65593561368 4457.32591093117 4616.90408163265 4842.89733059548 4946.16182572614 5269.55809128631 5539.96226415094 5763.09243697479 5910.54468085106 6196.14902807775 6450.27947598253 6660.54323725055 7019.79101123596 7129.70344827586 7378.98122065728 7499.28776978417 7698.64058679707 7858.54683544304 7984.86945169713 8130.78666666667 8196.55068493151 8317.81661891117 8532.0119047619 8783.13271604938 8878.98107255521 8994.59283387622 9032.48639455782 9080.65614035088 9174.29850746269 9431.61627906977 9556.07818930041 9690.70815450644 9655.45333333333 9734.00460829493 9901.40291262136 10083.7384615385 10060.8076923077 10016.225433526 10149.3393939394 10216.0193548387 10285.2348993289 10467.654676259 10516.427480916 10531.0423728814 10306.5089285714 10531.8333333333 10299.0784313725 10130.9574468085 10174.3837209302 10046.2530120482 9962.30263157895 10149.0135135135 10104.2878787879 10439.3442622951 10556.3392857143 10907.0576923077 10720.4166666667 10697.1162790698 10728.5405405405 10728.6216216216 10753.6571428571 11112.2121212121 10647.8888888889 10885.2307692308 10915.4583333333 10991.9130434783 11371.9090909091 11402.0952380952 11402.1428571429 11196.2 11196.25 11196.3 11279.7894736842 11279.8947368421 11890.1666666667 11593.25 11307.4 11307.7333333333 11040.9285714286 11040.9285714286 11041 11670.4615384615 11670.6153846154 11670.7692307692 11670.8461538462 11671.7692307692 11672.0769230769 11672.0769230769 12142.9090909091 11649.4 11402.8888888889 11402.8888888889 10919.25 11132.7142857143 11132.8571428571 11132.8571428571 11132.8571428571 11507.1666666667 11507.6666666667 10000 12315 12315 12315 12573 12573.3333333333 12573.3333333333 12573.6666666667 9859.5 9859.5 9860 9860 9860 9860 9860 9860 9860.5 9860.5 9860.5 9860.5 9861 9861 9861 9861 9504 9504 9504 9504 9504 9504 9504 9504 9504 9504 NA NA NA NA NA NA NA NA NA NA NA NA NA NA NA NA NA NA NA NA NA NA NA NA NA NA NA NA NA NA NA NA NA NA NA NA NA NA NA NA NA NA NA NA NA NA NA NA NA NA NA NA NA NA NA NA NA NA NA NA NA NA NA NA NA NA NA NA NA NA NA NA NA NA NA NA NA NA NA NA NA NA NA NA NA NA NA NA NA NA NA NA NA NA NA NA NA NA NA NA NA NA NA NA NA NA NA NA NA NA NA NA NA NA NA NA NA NA NA NA NA NA NA NA NA NA NA NA NA NA NA NA NA NA NA NA NA NA NA NA NA NA NA NA NA NA NA NA NA NA NA NA NA NA NA NA NA NA NA NA NA NA NA NA NA
1.87 1.962 2.014 2.09 2.138 2.228 2.316 2.488 2.608 2.734 2.91 3.108 3.358 3.562 3.918 4.056 4.344 4.68 5.122 5.496 5.932 6.406 6.68 6.996 7.236 7.632 7.892 8.28 8.532 8.792 9.15 9.532 10.056 10.502 11.032 11.542 11.952 12.398 12.72 13.048 13.678 14.078 14.808 15.354 15.974 16.402 16.998 17.284 17.76 18.27 19.204 19.914 20.564 20.936 21.418 22.318 22.976 23.882 24.846 25.566 26.276 26.866 27.744 28.844 29.804 30.118 31.234 32.082 33.696 34.902 35.66 37.106 37.842 38.994 40.27 41.306 42.812 44.062 45.258 46.768 48.14 49.486 51.838 53.422 55.242 56.396 58.3 60.132 61.53 62.514 65.268 66.506 67.9 70.52 73.252 75.292 77.17 78.328 79.172 80.034 81.718 83.21 85.288 86.45 87.736 90.608 92.596 94.056 95.876 99.292 102.656 105.61 107.446 109.544 112.578 116.386 119.184 121.692 124.212 126.812 130.112 132.424 137.972 139.962 143.254 144.47 147.61 148.9 152.718 154.968 157.208 159.438 162.196 168.828 174.08 176.36 179.054 185.098 189.208 191.51 194.804 199.218 202.038 205.608 210.156 213.018 215.924 221.738 227.924 231.072 236.982 239.602 245.866 253.504 259.108 262.436 267.612 271.498 276.106 283.986 289.126 294.598 300.72 307.26 312.862 318.284 322.736 326.974 330.87 336.444 342.186 358.1 367.056 383.652 389.736 392.594 398.088 405.912 412.036 422.626 433.61 438.096 443.01 451.078 462.174 465.52 479.27 498.69 503.548 517.362 532.91 542.948 550.456 563.378 581.694 586.728 610.194 623.786 639.54 657.144 662.778 673.634 692.53 704.29 710.506 724.462 741.902 758.486 767.054 774.782 796.104 813.824 829.936 854.392 879.656 897.656 920.04 938.898 956.918 986.38 1005.366 1029.814 1045.676 1064.084 1082.248 1106.834 1142.182 1171.038 1201.558 1221.008 1233.658 1241.01 1263.372 1283.974 1291.006 1313.732 1332.96 1379.882 1410.026 1453.636 1468.65 1502.774 1546.114 1573.418 1654.536 1682.488 1702.686 1713.366 1753.152 1786.226 1823.646 1867.488 1893.51 1920.88 1953.242 1991.598 2028.498 2034.352 2060.862 2110.078 2137.952 2155.414 2205.838 2279.944 2320.008 2348.852 2391.568 2404.406 2427.432 2484.418 2532.128 2601.742 2657.22 2768.434 2816.64929859719 2864.42885771543 2961.02605210421 3038.03206412826 3080.49298597194 3164.43086172345 3240.52705410822 3264.83366733467 3319.74849094567 3400.32394366197 3461.73641851107 3561.57947686117 3632.13279678068 3715.55331991952 3776.53923541247 3824.92756539235 3874.13279678068 3917.08249496982 3999.97786720322 4062.14717741935 4107.8125 4198.13131313131 4222.65587044534 4322.65789473684 4340.84989858012 4381.36456211813 4461.28163265306 4518.40204081633 4645.34897959184 4749.11020408163 4791.46421267894 4913.28483606557 4981.75409836066 5083.38065843621 5148.8347107438 5255.19461697723 5363.13250517598 5401.78053830228 5437.46887966805 5476.43243243243 5522.25052192067 5546.3718487395 5613.09453781513 5654.51368421053 5713.58315789474 5724.1974522293 5814.62127659574 5921.25751072961 5998.72043010753 6111.05615550756 6144.4251626898 6177.8590021692 6243.81086956522 6307.81877729258 6370.4398249453 6498.34792122538 6589.30263157895 6737.04395604396 6779.40088105727 6817.96688741722 6842.18763796909 6876.44591611479 6916.41463414634 7016.95545657016 7077.80357142857 7168.75280898876 7132.09772727273 7158.96338672769 7241.12356979405 7413.25057471264 7430.27713625866 7503.44289044289 7557.69555035129 7668.96487119438 7763.30660377359 7746.26491646778 7715.73381294964 7781.54676258993 7784.31067961165 7806.8078817734 7813.51477832512 7831.60598503741 7881.4175 7935.02756892231 8006.69269521411 8055.18274111675 8048.77435897436 8096.82337662338 8186.68503937008 8216.91315789474 8302.88888888889 8339.95454545455 8292.91576086957 8343.06685236769 8398.78212290503 8421.27065527065 8467.36494252873 8467.79710144928 8516.89534883721 8544.1642228739 8644.18584070797 8684.23123123123 8686.0421686747 8723.10559006211 8726.134375 8797.68867924528 8725.55095541401 8817.83171521036 8879.52768729642 8883.74183006536 8891.26158940397 8841.43288590604 8830.19594594595 8897.6813559322 8997.87972508591 9067.93793103448 9049.66666666667 9098.97902097902 9049.66077738516 9069.80714285714 9074.64363636364 9120.0258302583 9167.35849056604 9166.91187739464 9209.25384615385 9248.73333333333
2.494 2.648 2.83 3.016 3.2 3.524 3.774 4.344 5.058 5.8 6.384 7.1 8.77 10.092 11.854 12.87 13.86 15.042 16.008 17.866 19.466 22.024 24.15 26.854 29.396 31.638 34.578 38.07 41.022 47.054 51.86 57.394 61.246 65.646 71.94 80.016 86.35 95.338 106.42 117.464 130.786 145.136 159.78 172.032 183.176 198.012 218.478 239.886 258.866 280.006 298.924 329.184 353.112 384.356 413.258 455.592 487.922 530.984 582.578 624.992 677.708 732.464 797.266 860.92 949.648 1052.264 1120.85 1254.128 1345.594 1431.1 1561.29 1673.618 1796.716 1908.772 2016.496 2198.312 2367.694 2581.562 2768.77 3092.15 3271.902 3595.174 4000.65 4227.42052313883 4395.54858299595 4644.70385395538 5018.76326530612 5209.08847736626 5588.90269151139 5730.38784067086 6040.81395348837 6481.26226012793 6643.03913043478 7020.3407079646 7231.77252252252 7366.50943396226 7605.90464547677 7719.83838383838 8015.62864721485 8337.97237569061 8502.74 8671.875 8754.22955974843 8948.11974110032 8904.01023890785 9145.97517730496 9307.09225092251 9323.40684410646 9338.60728744939 9581.04347826087 9538.85849056604 9712.28217821782 9702.25641025641 9731.70621468927 9762.4303030303 9924.74522292994 9944.04794520548 9844.9347826087 9662.0303030303 9772.28099173554 10014.5321100917 10298.11 10296.7252747253 10156.75 10194.125 10339.5714285714 10334.1343283582 10518.4166666667 10541.0178571429 10750.7037037037 10160.6458333333 10047.9111111111 9801.04651162791 9365 9365.12820512821 9458.78947368421 9540.78378378378 9964.33333333333 10256.5862068966 9983 9942.08695652174 9011.65 8646.15789473684 8703.58823529412 9175.375 9175.5 9227.93333333333 9803.76923076923 9884.08333333333 10553.4545454545 10553.7272727273 10183.6 10183.7 11191 11191 11191 10576.625 10576.875 10576.875 11931.8333333333 11931.8333333333 9163.5 7864.66666666667 7864.66666666667 3001.5 3001.5 3001.5 3001.5 3002 3002 3002 3344 3344 3344 3345 3345 3345 3345 3345 3345 3345 3345 NA NA NA NA NA NA NA NA NA NA NA NA NA NA NA NA NA NA NA NA NA NA NA NA NA NA NA NA NA NA NA NA NA NA NA NA NA NA NA NA NA NA NA NA NA NA NA NA NA NA NA NA NA NA NA NA NA NA NA NA NA NA NA NA NA NA NA NA NA NA NA NA NA NA NA NA NA NA NA NA NA NA NA NA NA NA NA NA NA NA NA NA NA NA NA NA NA NA NA NA NA NA NA NA NA NA NA NA NA NA NA NA NA NA NA NA NA NA NA NA NA NA NA NA NA NA NA NA NA NA NA NA NA NA NA NA NA NA NA NA NA NA NA NA NA NA NA NA NA NA NA NA NA NA NA NA NA NA NA NA NA NA NA NA NA NA NA NA NA NA NA NA NA NA NA NA NA NA NA NA NA NA NA NA NA NA NA NA NA NA NA NA NA NA NA NA NA NA NA NA NA NA NA NA NA NA NA NA NA NA NA NA NA NA NA NA NA NA
2.656 2.798 2.93 3.198 3.336 3.68 3.948 4.218 4.632 5.098 5.636 6.404 7.132 8.498 10.002 11.628 12.494 13.45 14.498 15.094 16.09 16.816 18.158 19.932 22.692 24.352 26.236 29.292 31.7 33.908 36.436 39.382 41.936 44.94 48.128 52.286 58.13 62.296 66.652 70.41 77.546 81.41 87.958 95.282 103.692 111.748 116.098 124.732 133.744 145.414 156.094 168.762 179.978 194.448 212.932 227.712 244.166 259.832 278.068 302.18 323.872 345.71 363.886 384.326 411.126 433.88 469.228 502.344 531.42 592.188 627.876 671.976 757.804 812.352 876.654 936.346 995.6 1065.524 1129.652 1179.328 1268.558 1358.994 1430.858 1509.78 1624.876 1754.942 1880.478 1986.612 2111.174 2282.602 2450.404 2631.648 2756.86773547094 3034.87775551102 3188.88152610442 3352.68410462777 3573.86666666667 3834.79022403259 4150.20773930754 4359.99180327869 4649.23711340206 4891.92975206612 5145.33333333333 5354.97903563941 5555.10970464135 6031.79361702128 6246.22317596567 6456.51428571429 6575.25055928412 6608.6423690205 6834.57981220657 7012.58133971292 7255.65110565111 7457.03233830846 7516.47582697201 7861.55466666667 7976.98347107438 8273.71633237822 8303.95548961424 8382.2539184953 8306.40460526316 8335.15306122449 8380.03125 8362.98175182482 8404.64031620553 8629.72727272727 8708.69361702128 8845.79545454545 8925.87735849057 9049.88118811881 9208.1052631579 9176.9349112426 9235.86585365854 9473.16352201258 9515.00653594771 9651.28082191781 9818.66176470588 9797.3984962406 9600.1968503937 9530.33043478261 9675.46 9673.30612244898 9500.63043478261 9825.69411764706 9908.64634146341 10116.7066666667 10077.3943661972 10017.1194029851 10123.3389830508 10001.375 10139.9636363636 10216.0980392157 9978.39583333333 9659.20454545455 9870.21951219512 9616.5 9787.34285714286 9745.6875 9569.09677419355 9786.51724137931 10040.0384615385 10236.7391304348 9756.71428571429 9388.17647058824 9388.64705882353 9315.13333333333 9380 9746.53846153846 9746.61538461538 9711.66666666667 9711.66666666667 10317.3 10317.3 10317.4 10317.4 9388.22222222222 9512.625 9512.625 9512.875 9513 9513 10793.6666666667 10794.6666666667 10795.1666666667 10797.6666666667 10797.6666666667 10797.6666666667 10797.6666666667 10577.6 13189.5 13189.75 13189.75 13190.5 13190.75 13190.75 14469 14469 14469 14469.3333333333 14469.3333333333 14469.3333333333 14469.3333333333 14469.3333333333 14469.6666666667 14469.6666666667 14469.6666666667 14470 14470 14470 14470 14470 14470 14470 17209 14984 14984 14984 14984 14984 14984 14984 NA NA NA NA NA NA NA NA NA NA NA NA NA NA NA NA NA NA NA NA NA NA NA NA NA NA NA NA NA NA NA NA NA NA NA NA NA NA NA NA NA NA NA NA NA NA NA NA NA NA NA NA NA NA NA NA NA NA NA NA NA NA NA NA NA NA NA NA NA NA NA NA NA NA NA NA NA NA NA NA NA NA NA NA NA NA NA NA NA NA NA NA NA NA NA NA NA NA NA NA NA NA NA NA NA NA NA NA NA NA NA NA NA NA NA NA NA NA NA NA NA NA NA NA NA NA NA NA NA NA NA NA NA NA NA NA NA NA NA NA NA NA NA NA NA NA NA NA NA NA NA NA NA NA NA NA NA NA NA NA NA NA NA NA NA NA NA NA NA NA NA NA NA NA NA NA NA NA NA
1.198 1.218 1.228 1.244 1.258 1.276 1.306 1.334 1.354 1.374 1.402 1.434 1.466 1.484 1.528 1.554 1.594 1.652 1.698 1.73 1.75 1.788 1.822 1.872 1.938 2.018 2.058 2.108 2.148 2.212 2.282 2.354 2.42 2.508 2.576 2.696 2.78 2.916 3.126 3.172 3.204 3.252 3.306 3.328 3.364 3.426 3.496 3.562 3.622 3.684 3.75 3.796 3.846 3.902 3.956 3.994 4.072 4.132 4.188 4.278 4.312 4.352 4.43 4.47 4.54 4.606 4.636 4.694 4.764 4.828 4.862 4.936 5.018 5.072 5.14 5.234 5.284 5.374 5.436 5.488 5.55 5.63 5.73 5.782 5.862 5.914 5.982 6.024 6.074 6.136 6.208 6.26 6.34 6.442 6.51 6.564 6.626 6.682 6.726 6.832 6.882 6.918 6.966 7.014 7.07 7.122 7.172 7.256 7.318 7.4 7.444 7.512 7.59 7.654 7.71 7.766 7.84 7.918 7.978 8.068 8.098 8.17 8.282 8.35 8.414 8.484 8.526 8.6 8.664 8.71 8.778 8.84 8.904 9.01 9.048 9.11 9.188 9.25 9.382 9.452 9.544 9.634 9.75 9.81 9.856 9.894 9.992 10.03 10.1 10.132 10.174 10.256 10.352 10.436 10.486 10.57 10.656 10.762 10.84 10.892 10.966 11.012 11.098 11.162 11.222 11.356 11.406 11.466 11.512 11.554 11.616 11.684 11.772 11.844 11.912 11.988 12.086 12.128 12.212 12.298 12.378 12.432 12.506 12.57 12.652 12.746 12.824 12.936 13 13.082 13.16 13.236 13.282 13.332 13.384 13.42 13.448 13.544 13.604 13.676 13.746 13.788 13.818 13.866 13.93 13.984 14.022 14.078 14.156 14.226 14.314 14.41 14.478 14.582 14.654 14.744 14.814 14.892 14.946 15 15.084 15.188 15.238 15.32 15.402 15.458 15.52 15.608 15.658 15.788 15.85 15.946 15.992 16.042 16.112 16.17 16.242 16.31 16.354 16.414 16.514 16.544 16.642 16.714 16.774 16.848 16.928 17.028 17.148 17.198 17.288 17.388 17.526 17.59 17.666 17.784 17.82 17.906 17.97 18.056 18.1 18.196 18.236 18.272 18.342 18.412 18.504 18.588 18.676 18.758 18.814 18.89 18.944 18.98 19.084 19.162 19.242 19.3 19.376 19.46 19.532 19.608 19.654 19.704 19.762 19.856 19.938 20.018 20.072 20.13 20.212 20.266 20.326 20.38 20.474 20.582 20.65 20.71 20.772 20.822 20.9 20.96 21.072 21.12 21.168 21.278 21.366 21.436 21.484 21.56 21.65 21.696 21.748 21.808 21.872 21.938 22.01 22.078 22.138 22.196 22.292 22.38 22.458 22.534 22.582 22.63 22.78 22.822 22.898 22.974 23.028 23.104 23.146 23.214 23.274 23.346 23.4 23.454 23.544 23.64 23.69 23.76 23.832 23.886 23.97 24.028 24.086 24.184 24.256 24.314 24.412 24.458 24.51 24.668 24.74 24.832 24.9 24.964 25.052 25.118 25.172 25.26 25.34 25.406 25.486 25.564 25.65 25.75 25.876 25.942 26.02 26.062 26.1 26.158 26.244 26.298 26.376 26.452 26.608 26.712 26.748 26.828 26.952 26.992 27.102 27.162 27.226 27.278 27.354 27.424 27.478 27.552 27.638 27.708 27.808 27.872 27.926 28.034 28.086 28.138
1.8 1.878 1.972 2.012 2.132 2.218 2.314 2.49 2.64 2.946 3.08 3.3 3.416 3.636 3.776 4.086 4.448 4.748 5.15 5.51 5.85 6.324 6.788 7.046 7.284 7.556 7.772 8.062 8.452 8.772 9.002 9.472 9.968 10.508 11.074 11.568 12.042 12.656 13.192 13.762 14.376 14.838 15.11 15.7 16.322 16.76 17.13 17.35 18.034 19.048 19.514 20.21 20.788 21.612 22.252 23.074 23.948 24.94 25.874 26.434 27.138 28.074 29.174 29.584 30.722 31.524 32.91 33.962 34.486 35.284 36.706 37.448 38.526 40.554 41.762 42.896 43.804 45.92 47.864 49.048 49.978 51.266 53.486 55.526 56.258 57.47 58.798 60.926 64.514 65.346 67.882 69.336 70.592 72.33 73.908 74.972 76.984 79.246 81.692 82.566 83.928 87.376 89.164 90.104 90.68 94.81 97.696 100.176 102.748 105.544 107.314 108.046 111.164 115.546 116.734 118.838 122.058 124.558 126.298 127.378 129.844 133.726 140.432 143.912 148.472 151.248 157.996 162.744 166.514 170.106 175.226 178.634 184.112 185.678 188.308 193.38 196.842 202.042 205.398 212.186 216.856 222.096 228.66 232.71 236.404 240.256 243.556 246.686 251.266 254.858 259.2 264.144 270.316 277.114 281.792 284.964 288.486 296.476 304.524 308.566 312.848 325.05 330.652 338.158 347.418 349.85 352.598 356.942 365.658 368.296 376.914 384.892 395.008 401.622 409.33 416.394 422.634 433.806 437.51 443.292 451.348 460.09 469.87 490.818 498.664 500.916 507.362 514.078 520.132 524.132 533.946 540.692 547.272 554.174 570.774 581.648 590.998 603.614 611.476 629.238 639.484 653.184 660.29 682.6 694.216 706.338 714.41 723.804 738.546 755.808 778.908 797.998 812.832 828.388 840.038 862.502 879.098 907.322 929.092 943.004 964.726 983.22 1010.264 1034.512 1055.31 1071.652 1098.1 1128.164 1148.482 1165.416 1189.706 1201.466 1233.47 1250.958 1253.706 1267.028 1296.854 1318.428 1351.182 1378.362 1388.934 1413.748 1433.25 1470.214 1496.98 1528.366 1551.814 1580.054 1595.444 1636.924 1658.45 1720.112 1747.788 1758.388 1787.758 1807.402 1856.44 1883.194 1901.088 1970.184 2008.35 2047.434 2112.388 2130.112 2168.504 2236.942 2278.572 2360.574 2387.01 2421.498 2443.954 2477.154 2515.444 2562.462 2608.858 2691.112 2716.776 2775.142 2791.122 2821.908 2884.882 2919.06 2956.126 3011.59 3088.252 3170.474 3220.806 3266.714 3312.646 3351.34468937876 3461.51903807615 3530.61923847695 3577.6993987976 3688.89779559118 3728.27309236948 3807.10642570281 3831.0523138833 3937.1569416499 4014.96981891348 4086.72434607646 4137.06036217304 4230.39637826962 4258.0685483871 4342.19758064516 4375.60606060606 4350.94715447154 4480.54471544715 4534.25203252032 4577.45528455285 4663.96544715447 4733.15853658537 4819.90650406504 4921.82281059063 5058.70612244898 5253.37142857143 5332.25357873211 5475.78936605317 5522.14168377823 5666.15289256198 5876.90683229814 5892.80497925311 5921.6875 6050.39121338912 6061.98109243697 6111.15433403805 6169.38559322034 6217.21063829787 6243.63888888889 6333.64592274678 6388.11612903226 6429.1247311828 6519.70779220779 6525.0021691974 6628.06318082789 6715.50219298246 6744.02869757174 6745.41333333333 6858.22767857143 6880.26741573034 6870.21315192744 6895.19406392694 6988.09862385321 7043.75632183908 7105.65668202765 7198.04377880184 7199.68604651163 7258.0117370892 7257.96926713948 7365.54306220096 7435.93253012048 7464.00735294118 7558.23341523342 7632.61633663366 7611.72613065327 7610.7095959596 7722.97715736041 7812.70918367347 7841.9354005168 7811.07049608355 7946.3544973545 8005.248 7984.02949061662 8027.54200542005 8044.49046321526 8084.88980716253 8065.8635097493 8102.94134078212 8077.83002832861 8035.32276657061 8119.32463768116 8080.13569321534 8061.29041916168 8166.67267267267 8286.76737160121 8288.40425531915 8249.95412844037 8319.89908256881 8402.30340557275 8509.10971786834 8589.37142857143 8517.48709677419 8521.44736842105 8532.42666666667 8578.6531986532 8601.30743243243 8563.85616438356 8611.04861111111 8643.67605633803 8656.05 8675.37545126354 8710.02197802198 8702.9962962963 8844.5977443609 8847.1711026616 8830.9465648855 8824.81153846154 8771.68604651163 8822.47843137255 8828.65748031496 8877.93975903614
1.904 1.964 2.03 2.072 2.18 2.278 2.456 2.594 2.672 2.816 2.998 3.2 3.404 3.718 3.932 4.148 4.38 4.924 5.214 5.602 6.036 6.45 6.844 7.016 7.43 7.954 8.204 8.552 8.942 9.302 9.818 10.246 10.726 11.202 11.732 12.486 13.16 13.664 14.192 14.692 15.14 15.626 16.284 17.224 17.66 18.354 18.98 19.458 19.91 21.024 21.962 22.81 23.424 24.348 25.602 26.148 26.92 27.534 28.14 28.844 29.666 30.95 31.978 32.796 33.378 34.556 35.792 36.976 38.316 39.24 39.978 41.542 43.186 44.572 45.618 46.476 47.254 48.9 49.918 50.966 52.526 53.89 55.522 56.434 57.96 59.608 61.612 62.938 65.006 66.912 68.474 70.14 72.474 73.948 76.298 79.742 82.008 83.972 86.494 88.724 89.84 93.462 94.752 96.986 98.812 102.034 105.754 108.4 113.058 115.51 118.79 121.804 124.764 127.08 129.574 131.886 134.894 136.156 139.74 146.804 151.018 154.44 156.988 161.276 164.764 169.15 171.568 176.186 180.364 184.216 188.38 192.1 196.986 204.808 211.358 218.5 221.152 224.58 228.87 236.114 240.292 245.546 252 257.826 263.476 266.882 270.978 278.718 286.794 289.382 300.56 306.058 313.548 317.87 323.612 336.74 343.132 357.512 360.888 369.026 374.016 381.338 389.954 398.496 412.416 420.526 425.138 441.292 445.334 449.036 459.23 470.14 481.504 495.372 507.522 513.988 519.564 533.028 539.628 542.21 560.628 572.55 585.786 600.126 622.71 630.484 639.944 645.236 664.192 684.542 699.654 706.024 732.824 745.826 751.478 755.52 767.938 776.372 799.706 818.936 832.262 836.836 860.138 880.318 916.004 929.366 947.14 975.374 990.588 1009.804 1026.274 1060.446 1067.822 1091.47 1109.964 1121.256 1166.546 1197.744 1226.736 1238.536 1266.656 1277.628 1320.154 1332.322 1357.052 1388.576 1420.872 1484.652 1516.786 1541.416 1584.71 1608.09 1664.68 1736.148 1777.474 1816.234 1877.206 1922.928 1959.192 2006.38 2057.04 2100.672 2144.394 2196.354 2291.636 2332.066 2385.84 2444.594 2483.284 2531.202 2626.856 2655.252 2738.612 2794.146 2848.436 2871.426 2988.024 3013.77 3055.31 3092.67 3174.894 3262.512 3342.146 3457.57 3482.184 3519.0380761523 3615.625250501 3697.48496993988 3774.95791583166 3862.10420841683 3905.14028056112 3967.82364729459 4004.76152304609 4057.73346693387 4127.45472837022 4200.33802816901 4252.67605633803 4311.18951612903 4400.70101010101 4460.31111111111 4543.49898989899 4600.97773279352 4623.96146044625 4664.36456211813 4741.55600814664 4741.71574642127 4828.46106557377 4889.25409836066 4981.48971193416 5077.06790123457 5174.79835390946 5236.10927835052 5307.47314049587 5338.67983367983 5432.47599164927 5519.05439330544 5578.06947368421 5626.3488372093 5714.7563559322 5820.37953091684 5894.93147751606 5962.05831533477 6030.64502164502 6060.78867102397 6168.39956331878 6240.4192139738 6299.78774617068 6369.50219298246 6528.59649122807 6547.12719298246 6630.22907488987 6706.21286031042 6861.42281879195 6971.71171171171 7000.36902050114 7076.32339449541 7119.5529953917 7123.61342592593 7246.36194895592 7299.0372960373 7257.97163120567 7332.40189125296 7341.58992805755 7410.82608695652 7467.61822660099 7570.52216748768 7591.60643564356 7631.65 7608.35606060606 7639.09644670051 7636.45918367347 7750.88917525773 7890.11023622047 8030.088 8038.30107526882 8136.92391304348 8183.55313351499 8226.49726775956 8368.29005524862 8388.57381615599 8423.63025210084 8480.4011299435 8545.40974212034 8602.23121387283 8607.62573099415 8649.21068249258 8643.28571428571 8682.46385542169 8737.57142857143 8793.38461538462 8828.65830721003 8762.09904153355 8735.83818770227 8710.44039735099 8795.61409395973 8894.38194444445 8836.59717314488 8839.73188405797 8903.44525547445 8936.45955882353 8962.73431734317 9004.50187265918 8983.90874524715 9000.35384615385 9054.82879377432 9148.5873015873 9159.4246031746 9091.85542168675 9171.04897959184 9233.79253112033 9295.25523012552 9304.82627118644 9256.16086956522 9224.25663716814 9121.85067873303 9062.50697674419 9102.49763033175 9104.29807692308 9096.53140096618 9105.46341463415 9180.96551724138 9236.34517766497 9192.43076923077 9157.453125 9165.19047619048 9301.32258064516 9249.93406593407 9182.54748603352 9302.95480225989 9340.29142857143 9325.93023255814 9384.2380952381 9441.84848484848 9395.43827160494 9365.8125 9329 9323.36774193548 9331.82119205298 9515.79865771812 9506.1301369863
1.888 1.964 2.016 2.084 2.158 2.282 2.418 2.534 2.702 2.854 2.936 3.136 3.356 3.738 4.076 4.296 4.62 5.036 5.47 5.794 6.272 6.796 7.01 7.42 7.854 8.208 8.46 8.844 9.214 9.634 9.902 10.348 10.634 11.256 11.654 12.048 12.63 13.592 14.304 14.91 15.42 15.802 16.274 16.84 17.528 18.338 19.01 19.73 20.41 20.768 21.488 22.052 22.498 23.146 24.006 24.734 25.72 26.626 28.018 28.884 29.89 31.042 31.986 33.524 34.064 35.234 36.116 37.038 38.56 40.334 41.334 42.656 43.128 44.324 45.292 46.424 47.63 49.096 49.868 51.138 52.246 54.028 55.522 57.056 57.82 60.454 62.564 64.682 67.27 69.526 71.976 73.44 75.388 77.628 79.708 82.884 86.95 89.102 91.112 92.954 94.896 97.42 100.804 101.972 102.998 106.184 110.274 114.792 118.792 121.286 123.498 129.09 130.76 135.13 136.894 140.448 143.266 147 150.392 152.59 155.238 158.292 160.21 163.814 167.716 169.312 174.468 177.866 181.324 186.328 191.636 195.126 200.922 207.528 209.402 217.354 222.468 226.676 232.784 236.528 238.326 246.674 252.634 259.512 265.762 271.656 277.712 283.782 290.142 300.38 306.926 311.054 316.256 325.786 338.3 343.492 345.28 354.898 362.694 369.82 380.492 387.732 395.258 404.264 410.976 428.212 440.552 450.218 455.584 461.29 479.468 487.374 496.388 501.72 513.23 522.946 532.588 545.602 554.112 564.758 573.288 580.332 595.546 608.758 614.506 620.99 639.034 656.506 674.944 696.04 704.77 734.486 746.08 753.47 764.962 781.6 795.604 825.69 836.724 845.558 858.346 875.978 890.26 898.342 910.786 926.962 947.334 972.8 992.33 1011.264 1037.912 1050.346 1091.554 1114.752 1135.314 1143.39 1172.702 1199.946 1217.97 1269.296 1293.39 1321.604 1349.748 1372.662 1379.82 1408.842 1428.574 1444.628 1461.482 1501.112 1581.274 1599.534 1664.098 1727.01 1767.232 1787.31 1838.742 1855.038 1860.706 1922.41 1953.942 2008.318 2038.398 2061.028 2088.454 2142.778 2187.3 2247.92 2263.274 2294.264 2330.554 2407.612 2444.486 2481.976 2528.21 2557.256 2617.786 2642.724 2732.644 2802.034 2865.886 2926.982 2979.564 3097.084 3147.242 3171.464 3211.596 3265.556 3364.3126252505 3409.10420841683 3456.63527054108 3562.27254509018 3642.18036072144 3719.88376753507 3800.90380761523 3859.92756539235 3921.37826961771 3980.79879275654 4064.49496981891 4123.27364185111 4163.88732394366 4274.78830645161 4314.91111111111 4336.94523326572 4373.77281947262 4437.33265720081 4514.04056795132 4529.71486761711 4596.06517311609 4710.01629327902 4747.01431492842 4823.71399176955 4913.31134020619 4935.37190082645 4982.52282157676 5102.11825726141 5173.19502074689 5247.248434238 5271.5 5335.32426778243 5372.92226890756 5448.28991596639 5532.59157894737 5689.0358649789 5705.32627118644 5759.00426439232 5834.15698924731 5918.18534482759 6060.39655172414 6097.72668112798 6122.25820568928 6212.32229580574 6160.21651785714 6112.97516930023 6152.65375854214 6235.6704805492 6273.71167048055 6375.59907834101 6375.5787037037 6390.81118881119 6432.07728337236 6469.25592417062 6574.26315789474 6697.89397590361 6744.6231884058 6834.62378640777 6924.78832116788 6995.33576642336 7053.10024449878 7063.27027027027 7284.71921182266 7321.84938271605 7295.4475 7343.34924623116 7371.03535353535 7416.83969465649 7434.52185089974 7455.70984455959 7502.953125 7609.90288713911 7654.99734042553 7752.0509383378 7847.82432432432 7935.09809264305 7970.2032967033 7934.78055555556 7975.77094972067 8000.77966101695 8078.75213675214 8030.85057471264 8007.44897959184 8046.87941176471 8077.96735905045 8117.73353293413 8128.91265060241 8188.77878787879 8283.10248447205 8197.72555205047 8193.00320512821 8178.86229508197 8331.54635761589 8343.75585284281 8434.82033898305 8430.70205479452 8421.81944444445 8388.32746478873 8323.7311827957 8404.94244604317 8483.70437956204 8497.45895522388 8481.70566037736 8543.51136363636 8528.07224334601 8759.08527131783 8705.80078125 8736.11155378486 8743.76518218623 8719.63900414938 8758.35684647303 8789.55555555555 8903.80603448276 9006.14912280702 8990.53097345133 9007.64573991031 9145.04504504504 9094.07834101382 9110.56074766355 9027.09047619048 9075.73557692308 9012.9854368932 8980.08823529412 9061.73399014778 9048.90355329949 9060.13541666667 9000.57837837838 9046.32417582418 9054.5 9054.94943820225 8971.44571428571 8949.36206896552
1.866 1.92 1.954 2.006 2.096 2.174 2.26 2.498 2.558 2.632 2.794 2.89 3.156 3.46 3.728 3.974 4.206 4.57 5.118 5.46 6.088 6.556 6.87 7.266 7.528 7.784 7.962 8.296 8.644 9.028 9.61 9.986 10.62 11.088 11.694 12.324 12.734 13.308 13.964 14.402 14.804 15.526 16.084 16.922 17.756 18.306 18.954 19.528 19.898 20.576 21.214 21.796 22.674 23.32 24.528 24.962 25.568 26.31 26.964 27.72 28.422 29.578 30.268 31.022 31.79 32.526 33.44 34.216 34.738 35.514 36.18 37.598 38.602 39.422 40.576 41.564 42.098 42.906 43.994 44.776 45.632 46.732 48.486 49.75 50.528 53.258 54.956 56.356 57.21 59.674 60.942 62.346 63.982 66.15 67.506 68.338 69.54 72.222 74.29 75.158 79.734 81.1 83.752 86.56 88.454 90.954 92.25 94.662 96.42 97.746 100.184 103.644 106.408 109.058 111.348 114.38 116.038 118.576 120.77 123.608 128.038 130.656 133.29 133.852 137.056 139.422 143.472 148.314 150.51 152.788 157.144 161.862 165.226 169.362 174.404 178.92 182.842 185.03 191.308 198.53 204.548 210.908 219.134 222.498 233.34 236.394 238.632 245.044 250.304 253.04 256.87 263.662 268.684 273.782 278.98 283.042 286.538 289.208 293.36 300.552 308.158 313.156 317.264 325.818 329.186 332.156 336.378 342.174 349.282 357.286 371.182 376.272 381.222 389.29 396.81 411.434 414.704 420.328 427.972 442.102 457.774 464.35 475.284 495.42 498.146 509.214 521.52 532.322 546.67 551.7 564.952 572.542 581.468 589.944 625.888 639.568 660.956 673.118 686.078 697.964 715.418 737.986 755.792 787.398 812.098 829.974 838.598 850.746 876.644 897.008 907.846 921.908 935.092 955.956 980.36 994.198 1016.546 1032.834 1059.976 1076.506 1089.292 1109.702 1123.504 1155.916 1171.698 1185.278 1189.87 1204.542 1241.204 1255.472 1283.776 1293.732 1319.842 1330.276 1355.344 1404.08 1442.994 1471.4 1498.824 1519.418 1565.134 1616.868 1629.106 1673.712 1705.888 1754.988 1759.914 1800.16 1820.676 1853.386 1882 1899.888 1937.572 1984.064 2026.518 2061.126 2099.466 2119.072 2140.428 2165.328 2233.998 2258.054 2283.794 2324.114 2396.576 2401.678 2471.32 2498.266 2558.888 2635.05 2715.218 2774.012 2797.37 2853.74 2907.166 2927.088 2930.764 3001.176 3094.372 3132.714 3180.28857715431 3219.66733466934 3241.15831663327 3301.27254509018 3366.22244488978 3452.27655310621 3505.00200803213 3528.54016064257 3594.24899598394 3649.95983935743 3681.67670682731 3737.84072580645 3794.18951612903 3865.53427419355 3921.45161290323 3963.65725806452 4013.83266129032 4093.98787878788 4202.63232323232 4260.93939393939 4322.18585858586 4380.86262626263 4481.48888888889 4545.23481781377 4612.91700404858 4692.16194331984 4739.80566801619 4835.17004048583 4904.00609756098 4914.99591836735 4954.92402464066 5033.37242798354 5106.50619834711 5114.76041666667 5179.73221757322 5203.46443514644 5319.25732217573 5385.39203354298 5531.1281512605 5593.70253164557 5627.3065539112 5652.36305732484 5692.97021276596 5813.60638297872 5859.83191489362 5852.61752136752 5844.96551724138 5930.41379310345 5899.5347826087 5958.37772925764 6063.37417943107 6285.32967032967 6341.69603524229 6378.94713656388 6465.93392070485 6512.64537444934 6553.81374722838 6630.83777777778 6619.39732142857 6723.83445190157 6759.50112359551 6853.0993227991 7070.39592760181 7056.78587699317 7106.58997722096 7147.48054919908 7103.44675925926 7228.56235294118 7226.83847980998 7203.92788461538 7279.36956521739 7309.79217603912 7368.70443349754 7414.15710723192 7489.45591939547 7510.86146095718 7543.51406649616 7566.5912596401 7573.97680412371 7658.54521963824 7692.28238341969 7833.66141732283 7867.73228346457 7904.98412698413 8021.92838196286 8034.5254691689 8128.96756756757 8163.33695652174 8204.56318681319 8257.57340720222 8331.41736694678 8391.81971830986 8415.52421652422 8393.62571428571 8448.23495702006 8549.36599423631 8573.91066282421 8580.30994152047 8573.34808259587 8595.98816568047 8594.79456193354 8632.0122324159 8679.09230769231 8646.44548286604 8648.2753164557 8669.52564102564 8587.89250814332 8678.38943894389 8672.08108108108 8624.25342465753 8690.10380622837 8741.86411149826 8759.25614035088 8743.92907801418 8764.725 8735.70503597122 8728.13768115942 8762.9219330855 8753.00751879699 8790.96226415094
1.842 1.91 2 2.074 2.114 2.226 2.38 2.492 2.682 2.746 2.838 2.926 3.082 3.286 3.634 3.82 3.978 4.276 4.778 5.018 5.274 5.996 6.48 6.852 7.078 7.354 7.582 7.878 8.146 8.482 8.768 9.19 9.452 9.79 10.282 10.632 11.062 11.668 12.378 12.714 13.03 13.502 14.084 15.078 15.606 16.074 16.714 17.182 18.192 18.678 18.944 19.582 20.104 20.78 21.074 21.754 22.286 23.142 23.808 24.97 25.7 26.414 26.796 27.518 28.15 28.796 29.966 30.484 31.066 32.2 33.552 34.502 35.658 36.2 37.52 38.424 39.816 40.752 42.532 43.532 44.95 45.988 47.012 47.902 48.772 50.726 51.284 52.176 53.614 54.398 55.34 56.79 58.194 59.876 61.94 64.938 65.284 66.254 67.518 69.552 71.822 74.166 77.188 79.384 81.086 83.496 85.588 87.282 88.748 89.898 94.628 97.314 99.938 102.756 105.162 106.582 108.284 112.488 114.116 115.798 119.068 121.946 125.968 130.632 134.488 137.776 140.154 143.172 145.174 150.316 152.472 157.572 161.438 163.734 166.076 170.088 176.182 183.904 187.09 190.694 192.508 197.444 199.274 203.088 205.942 207.32 211.398 214.156 216.82 222.636 229.442 233.128 235.826 241.382 246.748 250.912 254.718 258.666 262.824 267.654 272.726 277.442 281.21 290.292 295.22 301.228 304.46 311.368 317.472 327.05 330.984 341.784 344.764 351.826 356.902 371.486 377.298 382.008 386.436 392.202 402.034 413.95 429.542 436.628 440.558 450.926 454.956 463.554 479.072 487.854 490.446 496.628 508.476 530.688 537.424 543.61 547.386 555.956 565.374 574.922 588.614 604.976 620.892 628.316 637.42 650.576 661.746 676.004 690.756 698.092 707.496 719.578 749.32 787.368 799.228 803.986 819.76 824.826 839.756 855.49 861.428 869.622 874.444 883.434 904.028 916.812 936.75 956.156 984.004 998.378 1017.276 1036.346 1049.28 1077.83 1086.094 1099.502 1144.416 1160.8 1192.854 1206.608 1226.872 1241.51 1294.218 1323.772 1333.77 1345.782 1373.014 1384.554 1404.514 1424.184 1474.678 1489.568 1525.908 1555.03 1575.036 1615.398 1641.37 1657.816 1682.818 1723.524 1744.998 1783.56 1803.664 1850.306 1903.358 1954.724 1987.106 2034.91 2080.772 2118.326 2164.884 2205.882 2276.994 2306.734 2349.044 2351.15 2384.034 2430.21 2473.754 2508.46 2575.974 2648.062 2661.168 2703.966 2741.37 2797.412 2878.736 2880.33266533066 2942.59919839679 2990.20641282565 3101.27254509018 3142.60320641283 3210.79559118236 3302.09418837675 3343.11022044088 3410.20440881764 3459.68537074148 3491.5631262525 3551.23847695391 3583.44288577154 3680.23847695391 3696.12248995984 3744.51209677419 3790.04838709677 3814.07862903226 3862.73991935484 3922.82862903226 3943.26572008114 4045.61991869919 4129.71341463415 4194.0406504065 4268.41547861507 4402.2306122449 4423.15746421268 4543.4487704918 4641.76796714579 4661.85802469136 4742.35463917526 4818.6412371134 4886.51134020619 4966.94421487603 5084.73029045643 5185.6237006237 5278.09563409563 5337.28541666667 5401.98958333333 5510.73277661795 5518.34446764092 5586.21920668058 5743.2510460251 5814.85894736842 5918.01684210526 5924.82489451477 5960.19957537155 6052.76433121019 6114.11489361702 6186.92963752665 6217.28907922912 6264.18318965517 6316.91576673866 6411.9524838013 6493.75541125541 6538.36165577342 6551.48245614035 6629.41280353201 6595.79555555556 6624.42281879195 6671.5914221219 6731.37641723356 6759.76590909091 6873.98842592593 6984.23598130841 7015.28941176471 7098.04028436019 7150.40572792363 7165.3971291866 7205.64663461538 7226.72087378641 7292.07055961071 7274.00490196078 7299.71498771499 7343.08436724566 7336.46019900498 7424.8275 7449.36432160804 7384.98218829517 7427.30434782609 7464.56555269923 7525.81558441558 7519.77368421053 7518.36074270557 7566.30026809651 7601.79945799458 7672.05449591281 7685.96438356164 7693.97506925208 7801.62880886427 7792.97198879552 7849.4604519774 7883.18233618234 7922.11494252874 7942.74855491329 7994.07580174927 7961.41297935103 7964.65373134328 7928.70392749245 7966.13455657492 7998.27692307692 8021.54658385093 8063.69278996865 8117.82334384858 8116.14743589744 8152.72875816993 8206.98032786885 8306.83 8252.42033898305 8272.39383561644 8295.94501718213 8245.58823529412 8314.17667844523
2.57 2.736 2.894 3.118 3.366 3.764 4.004 4.444 4.928 5.73 6.578 7.396 8.986 10.442 12.254 13.244 14.5 15.83 17.3 18.894 20.464 22.868 25.394 28.974 31.71 35.262 39.308 43.682 48.368 53.064 58.17 64.148 69.54 78.256 86.324 95.068 105.458 112.798 119.704 128.37 143.648 157.48 170.614 180.846 195.932 212.858 232.77 250.518 265.968 288.008 321.336 349.226 377.484 422.424 451.428 476.556 512.626 543.902 587.722 642.302 707.808 789.252 851.188 947.534 1025.214 1100.524 1175.11 1281.644 1317.338 1430.758 1580.316 1712.984 1947.908 2133.29 2280.616 2462.718 2614.866 2833.146 3046.44088176353 3248.90380761523 3501.86372745491 3766.86773547094 4002.33534136546 4299.56941649899 4546.78830645161 4823.83772819473 5240.57259713701 5474.67628865979 5704.90315789474 5996.67956989247 6331.27391304348 6539.52433628319 6825.58426966292 6859.44522144522 7060.17942583732 7351.30712530713 7499.61025641026 7555.7513368984 7842.45555555556 7939.88629737609 8005.06948640483 8150.45337620579 8298.74410774411 8506.03472222222 8653.48148148148 8698.42292490119 8709.69327731092 8912.15044247788 9295.2380952381 9249.4068627451 9044.52941176471 8889.01169590643 8756.43312101911 8973.43835616438 8947.61313868613 8994.45736434109 9033.27272727273 8881.18691588785 8735.67326732673 9033.44680851064 9506.29761904762 9357.9358974359 9367.8 9535.25862068966 9776.88679245283 9889 9702.63043478261 9846.37209302326 10044.3846153846 10122.3333333333 10086 9803.92307692308 9895.48 9488.45454545455 8773.85 8835.57894736842 8835.57894736842 9047.0625 9181.86666666667 9070.46153846154 10259.0833333333 10676.6 10998.2222222222 12280.625 12280.75 12280.875 13839 13839 14257.8 14257.8 14257.8 14258 14258.2 14258.2 14258.2 14258.2 14258.2 14023.25 17078.3333333333 17078.3333333333 17078.3333333333 17078.3333333333 17078.3333333333 17078.3333333333 16852 16852.5 16852.5 16852.5 16852.5 16852.5 13983 13983 13984 13984 13984 13985 13985 13985 13985 13985 13985 13985 13985 13985 13985 13985 13985 13986 13986 NA NA NA NA NA NA NA NA NA NA NA NA NA NA NA NA NA NA NA NA NA NA NA NA NA NA NA NA NA NA NA NA NA NA NA NA NA NA NA NA NA NA NA NA NA NA NA NA NA NA NA NA NA NA NA NA NA NA NA NA NA NA NA NA NA NA NA NA NA NA NA NA NA NA NA NA NA NA NA NA NA NA NA NA NA NA NA NA NA NA NA NA NA NA NA NA NA NA NA NA NA NA NA NA NA NA NA NA NA NA NA NA NA NA NA NA NA NA NA NA NA NA NA NA NA NA NA NA NA NA NA NA NA NA NA NA NA NA NA NA NA NA NA NA NA NA NA NA NA NA NA NA NA NA NA NA NA NA NA NA NA NA NA NA NA NA NA NA NA NA NA NA NA NA NA NA NA NA NA NA NA NA NA NA NA NA NA NA NA NA NA NA NA NA NA NA NA NA NA NA NA NA NA NA NA NA NA NA NA NA NA
1.776 1.83 1.942 2.048 2.144 2.204 2.324 2.4 2.528 2.686 2.868 3.02 3.128 3.36 3.616 3.906 4.278 4.474 4.856 5.328 5.684 6.228 6.636 6.812 7.102 7.39 7.678 7.954 8.266 8.664 9.02 9.472 9.708 10.184 10.508 10.998 11.288 11.808 12.146 12.47 12.782 13.368 13.844 14.51 15.004 15.374 15.852 16.368 16.868 17.69 18.578 18.998 19.91 20.472 21.152 22.422 23.472 24.514 25.436 25.986 26.442 27.126 27.842 29.044 29.998 30.96 32.116 32.97 33.704 35.01 35.68 36.622 37.976 39.356 40.198 42.314 43.98 44.648 46.306 47.916 48.824 50.5 51.566 53.206 54.96 56.128 56.824 58.96 60.738 62.326 64.96 66.562 67.72 69.046 71.296 72.954 75.11 76.436 78.738 80.262 82.238 83.44 85.192 86.398 88.292 89.046 90.522 91.944 94.166 96.892 99.838 103.938 107.052 110.394 114.714 116.31 118.982 120.366 123.288 124.588 129.356 130.996 133.388 137.67 141.986 145.358 147.006 150.776 152.776 154.602 156.914 158.386 161.262 164.904 169.576 172.444 175.224 180.636 185.598 189.412 190.87 195.8 198.442 203.476 206.838 212.308 215.31 219.95 222.882 227.51 236.59 241.406 245.132 252.754 255.37 263.45 268.164 272.888 286.58 296.374 302.12 307.098 312.086 322.032 326.994 333.94 336.46 340.542 343.902 346.624 355.072 358.746 361.558 366.506 368.958 375.636 382.73 399.11 406.044 411.592 417.012 427.406 444.212 457.528 463.884 473.804 484.938 496.406 501.85 513.646 519.402 527.744 534.87 545.314 548.822 555.074 561.452 573.414 585.44 596 603.138 616.424 626.178 639.846 651.27 664.216 682.292 696.336 705.184 718.462 742.868 753.674 767.11 798.028 808.14 827 845.798 865.536 881.952 896.458 912.614 937.866 951.24 968.264 984.548 1017.736 1030.098 1042.708 1061.426 1065.166 1068.012 1087.464 1101.276 1114.158 1140.358 1155.08 1174.226 1186.194 1220.698 1239.718 1256.92 1289.678 1316.874 1336.696 1372.19 1379.592 1415.954 1444.584 1458.224 1484.886 1520.854 1575.448 1598.832 1624.254 1668.534 1721.678 1755.794 1781.264 1819.276 1865.728 1896.83 1941.206 1953.344 2001.63 2040.756 2068.874 2081.712 2105.64 2152.68 2187.904 2221.79 2245.842 2260.848 2285.652 2333.11 2375.876 2415.286 2480.986 2495.816 2530.072 2576.936 2623.192 2698.732 2774.894 2797.258 2847.294 2878.112 2911.466 2998.29 3027.226 3104.528 3142.386 3233.172 3279.476 3366.948 3396.46092184369 3459.83366733467 3495.07429718875 3534.92168674699 3537.19919517103 3565.57142857143 3602.01207243461 3666.19114688129 3729.39436619718 3769.39436619718 3807.14285714286 3824.98993963783 3974.43259557344 4061.80885311871 4183.42540322581 4283.43610547667 4307.38775510204 4323.66666666667 4418.64826175869 4481.50306748466 4561.73006134969 4659.1063394683 4808.48670756646 4816.6 4874.18556701031 4876.98966942149 4989.13842975207 5016.7867494824 5087.17842323651 5152.80497925311 5291.21205821206 5371.575 5419.46666666667 5479.99373695198 5555.67782426778 5576.28361344538 5690.83403361345 5765.76210526316 5850.00631578947 5978.59915611814 6046.45031712474 6158.89574468085 6125.66167023555 6256.77253218884 6330.62770562771 6380.22875816993 6438.06345733042 6567.35604395604 6660.49115044248 6717.92017738359 6801.71777777778 6840.61348314607 6898.175 6867.65217391304 6901.92873563218 7031.41705069124 7080.27188940092 7056.14418604651 6978.41647058823 6987.75650118203 7042.27488151659 7048.6985645933 7067.29326923077 7100.48309178744 7154.93673965937 7164.91604938272 7193.50495049505 7291.51364764268 7374.87594936709 7403.4834605598 7439.09487179487 7553.84793814433 7532.23896103896 7582.90314136126 7622.54473684211 7738.51715039578 7748.66223404255 7772.35294117647 7738.70923913043 7829.75274725275 7938.62603878116 7869.60451977401 7896.37321937322 7969.3591954023 8023.36811594203 8064.0146627566 8098.42433234421 8112.61561561562 8190.92749244713 8285.5981595092 8286.03738317757 8351.671875 8504.94637223975 8564.05431309904 8508.59546925566 8486.35504885993 8497.31699346405 8581.96732026144 8523.13953488372 8524.76510067114 8515.72297297297 8543.33220338983 8526.82068965517 8564.38754325259 8549.62587412587
