# Supplementary material for: Sequential label shift detection in classification data: An application to dengue fever
Source: PLoS One. 2024 Sep 16;19(9):e0310194. doi: 10.1371/journal.pone.0310194 (PMC11404796; doi:10.1371/journal.pone.0310194)
Supplement: S1 Data — Full code for the data analysis and simulations presented in this paper is available at https://github.com/ciaran-evans/label-shift-detection. The data used in the dengue case study was made publicly available by [3], and a copy is provided in the repository with the code. (ZIP) [file pone.0310194.s001.zip › label-shift-detection/dengue_output/dengue_mixture_cusum_abrupt_arls_493.txt]

2
2
2
2
2
2
2
2
3
3
3
3
3
3
3
3
3
4
4
7
77
77
77
77
77
77
77
77
77
77
77
77
78
78
78
78
78
78
78
78
78
78
78
78
78
78
82
82
291
291
291
291
291
291
291
291
291
291
291
291
292
292
292
292
292
292
292
292
292
293
293
293
293
295
998
998
998
1855
1856
1857
1857
1857
1857
1857
1857
1857
1857
1857
1857
1857
1857
1857
1857
1857
2265
2266
2266
2266
2266
2266
2266
2267
2267
2267
2267
2267
2267
2267
2267
2267
2267
2268
2268
2268
2268
2268
2268
2268
2268
3233
3233
3233
3233
3233
3233
3233
3233
3234
3234
3236
3236
3236
3236
3236
3236
3236
3236
3236
3236
3237
3237
3237
3237
3237
3237
3237
3237
3237
3237
3237
3237
3237
3237
3237
3237
3237
3238
3238
3238
3238
3238
3238
3238
3238
3238
3238
3238
3238
3238
3238
3238
