# Supplementary material for: Sequential label shift detection in classification data: An application to dengue fever
Source: PLoS One. 2024 Sep 16;19(9):e0310194. doi: 10.1371/journal.pone.0310194 (PMC11404796; doi:10.1371/journal.pone.0310194)
Supplement: S1 Data — Full code for the data analysis and simulations presented in this paper is available at https://github.com/ciaran-evans/label-shift-detection. The data used in the dengue case study was made publicly available by [3], and a copy is provided in the repository with the code. (ZIP) [file pone.0310194.s001.zip › label-shift-detection/dengue_output/dengue_mixture_cusum_abrupt_arls_487.txt]

9
9
9
9
9
18
18
18
18
18
18
18
18
18
18
20
20
20
20
20
20
21
21
21
21
21
121
121
121
121
121
121
121
123
123
126
126
126
126
126
126
126
126
126
126
127
140
140
140
140
140
141
364
364
364
364
364
364
364
364
364
364
364
364
364
365
365
365
365
365
365
365
365
365
443
1144
1144
1818
1818
1818
1818
1818
1818
1818
2511
2511
2515
2515
2524
2530
2530
2530
2530
2530
2530
2531
2531
2531
2531
2534
2536
2536
2536
2536
2536
2536
2536
2536
2536
2536
2537
2537
2537
2537
2537
2537
2537
2537
2537
2537
2537
2537
2537
2537
2537
4556
4557
4557
4557
4557
4557
4557
6221
6221
6224
6224
6224
6224
6224
6224
6224
6224
6225
6225
6225
6225
6225
6225
6225
6225
6225
6225
6225
6225
6225
6225
6225
6225
6225
6225
6225
6226
6226
6227
6227
6227
6227
6227
6227
6227
6227
