# Supplementary material for: Sequential label shift detection in classification data: An application to dengue fever
Source: PLoS One. 2024 Sep 16;19(9):e0310194. doi: 10.1371/journal.pone.0310194 (PMC11404796; doi:10.1371/journal.pone.0310194)
Supplement: S1 Data — Full code for the data analysis and simulations presented in this paper is available at https://github.com/ciaran-evans/label-shift-detection. The data used in the dengue case study was made publicly available by [3], and a copy is provided in the repository with the code. (ZIP) [file pone.0310194.s001.zip › label-shift-detection/dengue_output/dengue_mixture_cusum_abrupt_arls_450.txt]

2
2
2
2
2
2
2
2
25
26
26
26
26
26
26
26
26
26
26
26
26
26
26
27
27
27
27
27
27
138
138
138
138
138
138
138
138
138
185
189
190
190
190
190
190
190
190
190
190
190
190
190
197
197
197
198
198
198
198
198
198
198
198
198
198
198
198
204
207
207
207
207
207
207
207
207
223
223
223
223
223
227
234
234
234
234
234
234
234
234
234
234
234
234
234
234
235
235
237
237
237
237
237
237
237
237
239
239
239
239
239
239
239
240
240
260
260
260
260
260
260
260
260
261
261
261
579
579
579
583
583
587
836
836
836
836
836
836
836
836
836
836
836
836
836
836
836
838
838
838
838
838
Inf
Inf
Inf
Inf
Inf
Inf
Inf
Inf
Inf
Inf
Inf
Inf
Inf
Inf
Inf
Inf
Inf
Inf
Inf
