# Supplementary material for: Sequential label shift detection in classification data: An application to dengue fever
Source: PLoS One. 2024 Sep 16;19(9):e0310194. doi: 10.1371/journal.pone.0310194 (PMC11404796; doi:10.1371/journal.pone.0310194)
Supplement: S1 Data — Full code for the data analysis and simulations presented in this paper is available at https://github.com/ciaran-evans/label-shift-detection. The data used in the dengue case study was made publicly available by [3], and a copy is provided in the repository with the code. (ZIP) [file pone.0310194.s001.zip › label-shift-detection/dengue_output/dengue_mixture_cusum_abrupt_arls_336.txt]

1
1
1
1
1
1
7
7
7
7
7
8
8
8
8
14
15
15
15
15
15
15
15
15
39
39
39
39
39
39
39
39
39
39
45
45
45
45
45
45
45
45
56
56
56
56
56
56
56
56
56
56
64
69
69
69
69
69
69
69
70
70
70
70
70
70
70
70
70
70
70
70
70
70
70
280
280
280
280
280
280
280
280
280
280
4459
4459
4459
4459
4459
4459
4459
4459
4461
4461
4461
4461
4461
4461
4461
4461
4461
4461
4461
4461
4461
4463
4463
4463
4464
4464
4464
4464
4464
4464
4464
4464
4464
4464
4464
4464
4464
4464
Inf
Inf
Inf
Inf
Inf
Inf
Inf
Inf
Inf
Inf
Inf
Inf
Inf
Inf
Inf
Inf
Inf
Inf
Inf
Inf
Inf
Inf
Inf
Inf
Inf
Inf
Inf
Inf
Inf
Inf
Inf
Inf
Inf
Inf
Inf
Inf
Inf
Inf
Inf
Inf
Inf
Inf
Inf
Inf
Inf
Inf
Inf
Inf
