# Supplementary material for: Sequential label shift detection in classification data: An application to dengue fever
Source: PLoS One. 2024 Sep 16;19(9):e0310194. doi: 10.1371/journal.pone.0310194 (PMC11404796; doi:10.1371/journal.pone.0310194)
Supplement: S1 Data — Full code for the data analysis and simulations presented in this paper is available at https://github.com/ciaran-evans/label-shift-detection. The data used in the dengue case study was made publicly available by [3], and a copy is provided in the repository with the code. (ZIP) [file pone.0310194.s001.zip › label-shift-detection/dengue_output/dengue_mixture_cusum_abrupt_arls_88.txt]

4
4
4
4
4
4
4
4
4
4
4
4
4
4
4
10
10
10
10
11
11
11
11
11
11
12
12
12
12
12
12
12
12
12
14
14
14
14
14
14
14
14
14
14
41
41
41
41
41
159
428
428
428
428
428
428
428
428
428
428
447
447
448
448
448
448
448
448
678
678
678
678
679
679
679
679
679
681
681
681
681
681
681
681
681
763
763
763
763
763
763
763
763
763
763
763
763
1276
1276
1512
1512
1512
3029
3029
3029
3029
3029
3029
3029
3029
3029
3029
3029
3033
3033
3033
3034
3034
3034
3034
3034
3034
3034
3034
3034
3034
3034
3034
3034
3034
3034
3034
3034
3034
3036
5577
5577
5577
Inf
Inf
Inf
Inf
Inf
Inf
Inf
Inf
Inf
Inf
Inf
Inf
Inf
Inf
Inf
Inf
Inf
Inf
Inf
Inf
Inf
Inf
Inf
Inf
Inf
Inf
Inf
Inf
Inf
Inf
Inf
Inf
Inf
