# Supplementary material for: Sequential label shift detection in classification data: An application to dengue fever
Source: PLoS One. 2024 Sep 16;19(9):e0310194. doi: 10.1371/journal.pone.0310194 (PMC11404796; doi:10.1371/journal.pone.0310194)
Supplement: S1 Data — Full code for the data analysis and simulations presented in this paper is available at https://github.com/ciaran-evans/label-shift-detection. The data used in the dengue case study was made publicly available by [3], and a copy is provided in the repository with the code. (ZIP) [file pone.0310194.s001.zip › label-shift-detection/dengue_output/dengue_mixture_cusum_abrupt_arls_322.txt]

4
4
4
4
4
4
8
8
8
8
8
8
8
8
8
8
39
39
39
39
39
45
45
45
45
45
45
45
45
45
45
45
48
48
48
51
51
51
51
51
51
51
53
53
53
53
53
53
54
54
54
54
54
54
54
54
54
54
54
56
56
56
56
56
56
56
56
57
57
57
57
57
57
1986
1986
1987
1987
1989
1989
1999
1999
1999
1999
1999
1999
1999
1999
1999
1999
1999
1999
1999
1999
11579
11579
11579
11581
11581
11581
11581
11581
11581
11581
11581
11581
11671
11671
11671
11671
11671
11671
11671
16788
16788
16788
16788
16788
16788
16788
16788
16788
16789
16789
16789
16789
16789
16789
16789
16789
16789
16789
16789
16790
16792
16792
16792
16792
16792
16792
Inf
Inf
Inf
Inf
Inf
Inf
Inf
Inf
Inf
Inf
Inf
Inf
Inf
Inf
Inf
Inf
Inf
Inf
Inf
Inf
Inf
Inf
Inf
Inf
Inf
Inf
Inf
Inf
Inf
Inf
Inf
Inf
