# Supplementary material for: Sequential label shift detection in classification data: An application to dengue fever
Source: PLoS One. 2024 Sep 16;19(9):e0310194. doi: 10.1371/journal.pone.0310194 (PMC11404796; doi:10.1371/journal.pone.0310194)
Supplement: S1 Data — Full code for the data analysis and simulations presented in this paper is available at https://github.com/ciaran-evans/label-shift-detection. The data used in the dengue case study was made publicly available by [3], and a copy is provided in the repository with the code. (ZIP) [file pone.0310194.s001.zip › label-shift-detection/dengue_output/dengue_mixture_cusum_abrupt_arls_478.txt]

1
1
19
19
19
19
19
20
20
20
20
20
20
20
20
20
20
20
20
20
21
21
21
21
21
28
28
28
28
28
72
72
72
72
72
72
72
72
72
72
72
153
153
153
153
153
153
153
153
154
155
155
155
155
155
155
155
155
155
155
1099
1732
1734
1734
1734
1985
1985
1985
1985
1986
1986
1986
1986
1986
1986
1986
1986
1986
1986
1986
1986
1986
1990
1990
1990
1990
1990
1990
1990
1990
2672
2672
2672
2672
2672
2673
2673
2673
2673
2673
2673
2673
2673
2673
2673
2673
2674
2674
2674
9900
16997
16997
16999
16999
16999
16999
16999
16999
16999
16999
16999
16999
16999
16999
16999
17005
17005
17005
17006
17006
17006
17006
17006
17006
17006
17006
17006
17006
17007
17007
17007
17007
17007
17007
17007
17007
17007
17007
17007
17007
17007
17007
Inf
Inf
Inf
Inf
Inf
Inf
Inf
Inf
Inf
Inf
Inf
Inf
Inf
Inf
Inf
Inf
Inf
Inf
Inf
