# Supplementary material for: Sequential label shift detection in classification data: An application to dengue fever
Source: PLoS One. 2024 Sep 16;19(9):e0310194. doi: 10.1371/journal.pone.0310194 (PMC11404796; doi:10.1371/journal.pone.0310194)
Supplement: S1 Data — Full code for the data analysis and simulations presented in this paper is available at https://github.com/ciaran-evans/label-shift-detection. The data used in the dengue case study was made publicly available by [3], and a copy is provided in the repository with the code. (ZIP) [file pone.0310194.s001.zip › label-shift-detection/dengue_output/dengue_mixture_cusum_abrupt_arls_134.txt]

8
8
8
8
8
8
8
8
8
8
10
10
10
10
10
10
10
43
43
43
43
43
43
43
43
43
43
43
43
43
44
44
44
44
44
44
44
44
44
47
47
47
47
47
47
47
47
47
47
47
47
47
47
484
484
484
484
484
484
484
485
485
485
485
486
486
486
486
486
486
486
486
487
487
487
488
488
488
488
488
488
488
488
488
488
488
488
488
488
488
488
488
504
504
504
504
504
504
504
504
504
504
504
504
505
505
505
505
505
505
506
506
506
506
506
506
506
506
506
506
506
506
506
506
14011
14011
14011
14011
14011
14011
14011
14011
14011
14011
14011
14011
14011
14011
14011
14012
14012
14012
14012
Inf
Inf
Inf
Inf
Inf
Inf
Inf
Inf
Inf
Inf
Inf
Inf
Inf
Inf
Inf
Inf
Inf
Inf
Inf
Inf
Inf
Inf
Inf
Inf
Inf
Inf
Inf
Inf
