# Supplementary material for: Sequential label shift detection in classification data: An application to dengue fever
Source: PLoS One. 2024 Sep 16;19(9):e0310194. doi: 10.1371/journal.pone.0310194 (PMC11404796; doi:10.1371/journal.pone.0310194)
Supplement: S1 Data — Full code for the data analysis and simulations presented in this paper is available at https://github.com/ciaran-evans/label-shift-detection. The data used in the dengue case study was made publicly available by [3], and a copy is provided in the repository with the code. (ZIP) [file pone.0310194.s001.zip › label-shift-detection/dengue_output/dengue_mixture_cusum_abrupt_arls_120.txt]

4
4
4
4
4
4
4
4
4
4
4
4
14
14
14
14
14
14
14
14
14
14
14
14
15
15
15
15
15
15
15
15
15
15
15
15
15
15
15
15
15
101
101
101
101
101
101
101
101
101
102
102
102
103
103
103
103
103
103
103
103
103
103
103
103
103
103
103
103
103
103
114
114
115
115
115
115
115
115
115
115
115
115
115
115
115
118
118
118
122
122
123
123
123
130
130
131
131
131
131
131
131
131
131
131
131
131
131
131
131
131
131
131
131
132
132
132
132
132
132
132
132
132
132
133
134
134
134
134
134
134
134
138
138
138
138
138
138
138
138
Inf
Inf
Inf
Inf
Inf
Inf
Inf
Inf
Inf
Inf
Inf
Inf
Inf
Inf
Inf
Inf
Inf
Inf
Inf
Inf
Inf
Inf
Inf
Inf
Inf
Inf
Inf
Inf
Inf
Inf
Inf
