# Supplementary material for: Sequential label shift detection in classification data: An application to dengue fever
Source: PLoS One. 2024 Sep 16;19(9):e0310194. doi: 10.1371/journal.pone.0310194 (PMC11404796; doi:10.1371/journal.pone.0310194)
Supplement: S1 Data — Full code for the data analysis and simulations presented in this paper is available at https://github.com/ciaran-evans/label-shift-detection. The data used in the dengue case study was made publicly available by [3], and a copy is provided in the repository with the code. (ZIP) [file pone.0310194.s001.zip › label-shift-detection/dengue_output/dengue_mixture_cusum_abrupt_arls_108.txt]

8
8
8
8
8
11
21
21
35
36
36
36
36
36
36
36
36
36
37
37
37
37
37
37
37
37
37
37
37
170
170
170
170
170
170
172
172
172
172
172
172
172
172
172
172
172
172
172
172
230
230
230
231
232
232
232
232
232
232
232
232
232
233
233
233
233
233
233
234
234
234
234
235
235
235
235
235
235
235
235
235
235
235
235
235
235
237
243
246
246
246
246
246
246
247
247
247
247
247
247
247
247
247
247
247
247
247
247
247
247
253
253
253
443
443
450
450
450
450
450
450
452
452
452
452
452
452
452
452
452
452
452
452
452
453
453
453
453
453
453
453
453
453
453
453
453
453
18260
18260
18260
18262
18262
18262
18262
18262
18262
18264
18264
18264
18264
18265
18266
18266
18266
18266
18266
18266
18269
18269
Inf
Inf
