# Supplementary material for: Sequential label shift detection in classification data: An application to dengue fever
Source: PLoS One. 2024 Sep 16;19(9):e0310194. doi: 10.1371/journal.pone.0310194 (PMC11404796; doi:10.1371/journal.pone.0310194)
Supplement: S1 Data — Full code for the data analysis and simulations presented in this paper is available at https://github.com/ciaran-evans/label-shift-detection. The data used in the dengue case study was made publicly available by [3], and a copy is provided in the repository with the code. (ZIP) [file pone.0310194.s001.zip › label-shift-detection/dengue_output/dengue_mixture_cusum_abrupt_arls_136.txt]

1
1
1
1
1
1
1
26
26
27
27
27
27
27
27
35
36
36
36
36
36
36
36
36
36
36
36
36
36
36
36
36
40
40
40
40
41
41
41
41
48
48
48
48
48
48
48
48
48
48
48
48
48
52
52
52
52
52
52
52
52
52
68
68
370
370
370
370
370
370
390
390
391
391
391
391
391
392
392
392
392
392
392
392
392
392
392
392
491
492
492
492
492
492
492
492
492
492
492
492
492
492
492
492
492
492
6021
6021
6021
6022
6022
6022
6022
6022
6022
6022
6022
6022
6022
6025
6025
6025
6026
6026
6026
6026
6026
6026
6026
6026
6026
6026
6026
6026
6026
6026
6033
6033
6033
6033
6033
6033
6033
6034
6034
6034
6034
6034
6034
6034
6034
6034
6034
6034
6034
6034
6034
6034
6034
6034
6040
6040
6040
6040
6040
6040
6040
6040
6065
6065
6066
