# Supplementary material for: Sequential label shift detection in classification data: An application to dengue fever
Source: PLoS One. 2024 Sep 16;19(9):e0310194. doi: 10.1371/journal.pone.0310194 (PMC11404796; doi:10.1371/journal.pone.0310194)
Supplement: S1 Data — Full code for the data analysis and simulations presented in this paper is available at https://github.com/ciaran-evans/label-shift-detection. The data used in the dengue case study was made publicly available by [3], and a copy is provided in the repository with the code. (ZIP) [file pone.0310194.s001.zip › label-shift-detection/dengue_output/dengue_mixture_cusum_abrupt_arls_122.txt]

1
1
1
9
9
10
10
10
12
12
12
12
12
12
12
12
12
12
12
12
55
55
55
55
55
55
55
55
55
55
55
58
59
59
64
64
64
64
64
64
64
64
64
64
64
64
69
69
69
69
69
69
70
70
70
70
256
256
256
256
256
257
257
257
257
257
257
257
257
257
257
257
257
257
881
881
1003
2112
2112
2112
2112
2112
2623
2623
2623
3924
3924
3924
3924
3925
3925
3925
3925
3925
3925
3925
3925
4517
4518
4518
4518
4518
4518
4519
4519
4519
4519
4519
4519
4519
4519
4519
4519
4519
4519
4519
4519
4527
4527
4527
15918
15918
15918
15918
15918
15918
15918
15918
15918
15918
15918
15929
15929
15929
15929
Inf
Inf
Inf
Inf
Inf
Inf
Inf
Inf
Inf
Inf
Inf
Inf
Inf
Inf
Inf
Inf
Inf
Inf
Inf
Inf
Inf
Inf
Inf
Inf
Inf
Inf
Inf
Inf
Inf
Inf
Inf
Inf
Inf
Inf
Inf
Inf
