# Supplementary material for: Sequential label shift detection in classification data: An application to dengue fever
Source: PLoS One. 2024 Sep 16;19(9):e0310194. doi: 10.1371/journal.pone.0310194 (PMC11404796; doi:10.1371/journal.pone.0310194)
Supplement: S1 Data — Full code for the data analysis and simulations presented in this paper is available at https://github.com/ciaran-evans/label-shift-detection. The data used in the dengue case study was made publicly available by [3], and a copy is provided in the repository with the code. (ZIP) [file pone.0310194.s001.zip › label-shift-detection/dengue_output/dengue_mixture_cusum_abrupt_arls_308.txt]

5
5
5
5
5
5
5
5
6
6
6
6
6
6
6
6
6
6
6
6
31
31
31
31
31
31
31
31
31
31
31
31
157
157
173
173
173
175
175
175
175
175
175
175
175
175
175
175
292
292
292
292
292
292
292
292
292
292
292
292
303
335
335
335
335
335
335
335
335
335
335
335
335
335
335
338
338
338
339
339
339
2448
2448
2448
2448
2448
2448
2448
2448
2448
2448
2448
2448
2448
2448
2448
2448
5741
5741
5741
5741
5741
5741
5741
5741
5742
5742
5742
5742
5742
5742
5742
5742
5742
5742
5742
6728
6728
6728
Inf
Inf
Inf
Inf
Inf
Inf
Inf
Inf
Inf
Inf
Inf
Inf
Inf
Inf
Inf
Inf
Inf
Inf
Inf
Inf
Inf
Inf
Inf
Inf
Inf
Inf
Inf
Inf
Inf
Inf
Inf
Inf
Inf
Inf
Inf
Inf
Inf
Inf
Inf
Inf
Inf
Inf
Inf
Inf
Inf
Inf
Inf
Inf
Inf
Inf
Inf
Inf
