# Supplementary material for: Sequential label shift detection in classification data: An application to dengue fever
Source: PLoS One. 2024 Sep 16;19(9):e0310194. doi: 10.1371/journal.pone.0310194 (PMC11404796; doi:10.1371/journal.pone.0310194)
Supplement: S1 Data — Full code for the data analysis and simulations presented in this paper is available at https://github.com/ciaran-evans/label-shift-detection. The data used in the dengue case study was made publicly available by [3], and a copy is provided in the repository with the code. (ZIP) [file pone.0310194.s001.zip › label-shift-detection/dengue_output/dengue_mixture_cusum_abrupt_arls_334.txt]

2
2
2
2
2
2
2
37
37
37
37
37
37
37
37
45
45
45
45
45
45
45
45
45
60
112
112
112
112
112
112
112
115
147
148
148
148
148
148
148
148
148
148
379
379
379
379
379
513
513
513
513
513
513
513
513
513
513
896
896
896
896
897
897
897
897
897
1402
1402
1893
1893
1893
1894
1894
1894
1894
1894
1894
1894
1894
1894
1894
1894
1894
1894
1894
1894
1894
1894
1894
1895
1895
1895
1895
1896
1897
1897
1897
1897
1897
1897
1897
1897
1898
1898
1898
1898
1898
1898
1898
1898
1898
1898
1900
5042
5042
5042
5042
5042
5042
5042
5042
5042
5042
5042
5042
5042
5042
5042
5042
5042
5043
5043
5043
5043
5043
5043
5043
5043
5043
5043
5043
5043
5043
5043
5043
5043
5043
5043
5058
5058
5058
5058
5058
5058
5058
5058
5058
5058
5058
5058
5058
5061
5061
5061
5061
5061
5061
5061
5061
5062
