# Supplementary material for: Sequential label shift detection in classification data: An application to dengue fever
Source: PLoS One. 2024 Sep 16;19(9):e0310194. doi: 10.1371/journal.pone.0310194 (PMC11404796; doi:10.1371/journal.pone.0310194)
Supplement: S1 Data — Full code for the data analysis and simulations presented in this paper is available at https://github.com/ciaran-evans/label-shift-detection. The data used in the dengue case study was made publicly available by [3], and a copy is provided in the repository with the code. (ZIP) [file pone.0310194.s001.zip › label-shift-detection/dengue_output/dengue_mixture_cusum_abrupt_dds_241.txt]

2
2
2
2
2
2
6
6
6
18
18
18
18
18
18
18
18
18
20
20
20
20
21
21
21
21
21
21
21
21
21
21
21
21
21
21
21
21
22
22
22
22
22
22
22
22
22
22
22
22
22
22
22
23
23
23
23
24
24
24
24
24
24
24
24
24
24
24
24
25
25
25
25
26
26
26
26
26
26
26
26
26
26
26
26
27
28
28
28
28
28
28
28
28
29
29
29
31
31
31
31
31
31
31
31
31
31
32
32
32
32
32
32
32
32
32
32
32
33
34
34
34
34
34
34
34
34
34
34
34
34
34
34
34
34
34
34
41
41
41
41
41
41
42
42
42
42
42
42
42
42
42
42
42
43
43
43
43
43
43
43
43
43
43
56
56
56
56
56
57
57
