# Supplementary material for: Sequential label shift detection in classification data: An application to dengue fever
Source: PLoS One. 2024 Sep 16;19(9):e0310194. doi: 10.1371/journal.pone.0310194 (PMC11404796; doi:10.1371/journal.pone.0310194)
Supplement: S1 Data — Full code for the data analysis and simulations presented in this paper is available at https://github.com/ciaran-evans/label-shift-detection. The data used in the dengue case study was made publicly available by [3], and a copy is provided in the repository with the code. (ZIP) [file pone.0310194.s001.zip › label-shift-detection/dengue_output/dengue_mixture_cusum_abrupt_arls_446.txt]

5
5
5
5
5
21
21
21
21
21
21
21
21
21
21
21
21
27
27
27
27
84
84
84
84
84
84
160
160
160
160
160
160
208
208
208
208
208
208
249
249
249
249
249
249
405
405
405
405
405
405
405
405
405
405
406
406
406
406
406
406
406
406
406
406
406
648
648
648
671
671
671
671
671
671
676
676
676
676
676
676
676
875
875
875
875
875
875
875
875
875
875
1959
1960
1960
1960
1960
2284
2284
4514
4514
4514
4514
4514
4514
4514
4536
4536
4536
4536
4537
4537
4537
4537
4537
4537
4537
4537
4537
4537
4537
4537
4537
4537
4537
4545
4545
4545
4545
4545
4547
4547
5823
5823
5823
5823
5823
5823
5823
5823
5823
11861
11862
11862
11862
11862
11862
11862
11862
11862
11862
11862
11862
11862
11862
11862
11862
11862
11863
11863
11863
11863
11863
11863
11863
11863
11863
11863
Inf
Inf
Inf
