# Supplementary material for: Sequential label shift detection in classification data: An application to dengue fever
Source: PLoS One. 2024 Sep 16;19(9):e0310194. doi: 10.1371/journal.pone.0310194 (PMC11404796; doi:10.1371/journal.pone.0310194)
Supplement: S1 Data — Full code for the data analysis and simulations presented in this paper is available at https://github.com/ciaran-evans/label-shift-detection. The data used in the dengue case study was made publicly available by [3], and a copy is provided in the repository with the code. (ZIP) [file pone.0310194.s001.zip › label-shift-detection/dengue_output/dengue_mixture_cusum_abrupt_arls_320.txt]

8
8
8
8
13
13
13
13
29
29
31
31
31
31
31
31
31
31
31
31
31
48
48
48
48
48
48
48
48
48
48
50
50
52
52
52
53
53
53
53
53
53
53
53
53
53
53
53
53
53
53
54
54
54
54
54
54
54
54
54
55
55
55
55
55
55
55
55
55
55
55
275
600
600
600
600
600
600
789
789
789
789
789
790
792
792
792
792
792
792
792
1066
1066
1066
1066
1066
1067
1067
1067
1067
8198
8198
8198
8198
8198
8198
18659
18659
18659
18659
19845
19845
Inf
Inf
Inf
Inf
Inf
Inf
Inf
Inf
Inf
Inf
Inf
Inf
Inf
Inf
Inf
Inf
Inf
Inf
Inf
Inf
Inf
Inf
Inf
Inf
Inf
Inf
Inf
Inf
Inf
Inf
Inf
Inf
Inf
Inf
Inf
Inf
Inf
Inf
Inf
Inf
Inf
Inf
Inf
Inf
Inf
Inf
Inf
Inf
Inf
Inf
Inf
Inf
Inf
Inf
Inf
Inf
Inf
Inf
Inf
