# Supplementary material for: Sequential label shift detection in classification data: An application to dengue fever
Source: PLoS One. 2024 Sep 16;19(9):e0310194. doi: 10.1371/journal.pone.0310194 (PMC11404796; doi:10.1371/journal.pone.0310194)
Supplement: S1 Data — Full code for the data analysis and simulations presented in this paper is available at https://github.com/ciaran-evans/label-shift-detection. The data used in the dengue case study was made publicly available by [3], and a copy is provided in the repository with the code. (ZIP) [file pone.0310194.s001.zip › label-shift-detection/dengue_output/dengue_mixture_cusum_abrupt_arls_61.txt]

7
7
7
7
7
7
7
7
7
7
7
7
7
7
35
35
35
35
35
35
35
35
35
35
35
35
35
35
35
181
181
181
182
182
182
182
182
182
182
182
182
182
184
184
184
184
184
184
184
184
184
184
184
184
184
185
185
185
186
186
186
186
186
186
186
186
186
186
186
186
186
186
186
186
186
186
186
188
188
188
188
188
188
190
190
190
190
190
190
190
190
190
2485
2485
2485
2485
2485
2485
2485
2485
14799
14799
14799
14799
14799
14799
14799
14801
14801
14801
14801
14801
14801
14801
Inf
Inf
Inf
Inf
Inf
Inf
Inf
Inf
Inf
Inf
Inf
Inf
Inf
Inf
Inf
Inf
Inf
Inf
Inf
Inf
Inf
Inf
Inf
Inf
Inf
Inf
Inf
Inf
Inf
Inf
Inf
Inf
Inf
Inf
Inf
Inf
Inf
Inf
Inf
Inf
Inf
Inf
Inf
Inf
Inf
Inf
Inf
Inf
Inf
Inf
Inf
Inf
Inf
Inf
Inf
Inf
Inf
