# Supplementary material for: Sequential label shift detection in classification data: An application to dengue fever
Source: PLoS One. 2024 Sep 16;19(9):e0310194. doi: 10.1371/journal.pone.0310194 (PMC11404796; doi:10.1371/journal.pone.0310194)
Supplement: S1 Data — Full code for the data analysis and simulations presented in this paper is available at https://github.com/ciaran-evans/label-shift-detection. The data used in the dengue case study was made publicly available by [3], and a copy is provided in the repository with the code. (ZIP) [file pone.0310194.s001.zip › label-shift-detection/dengue_output/dengue_mixture_cusum_abrupt_arls_75.txt]

12
12
12
12
12
12
12
12
12
12
12
12
12
12
12
12
12
17
17
17
17
17
17
18
18
18
18
18
19
19
19
21
21
21
21
21
21
21
134
134
134
134
135
135
135
135
135
135
135
135
135
145
145
145
145
145
145
145
146
146
146
320
320
320
320
320
320
320
320
320
320
320
320
320
320
1528
1528
1528
1528
1528
1528
1529
1529
1529
1529
1529
1529
1529
1529
1529
1529
1529
1529
1530
1530
1530
1530
1530
1530
1530
1530
1530
1530
1530
1530
1530
1530
1530
1530
1530
1530
1530
1535
1535
1535
1535
1535
1535
1535
1535
1535
1535
1544
1544
1544
1544
1544
1544
1544
1544
1544
15732
15732
15732
15732
15732
15732
15732
15732
15732
15732
15732
15732
15732
15732
15732
15733
15733
15735
15735
15735
15735
15735
15735
15735
15735
15735
15735
15736
15736
15736
15736
15736
15736
15736
15736
15736
15736
15736
15736
15736
