# Supplementary material for: Sequential label shift detection in classification data: An application to dengue fever
Source: PLoS One. 2024 Sep 16;19(9):e0310194. doi: 10.1371/journal.pone.0310194 (PMC11404796; doi:10.1371/journal.pone.0310194)
Supplement: S1 Data — Full code for the data analysis and simulations presented in this paper is available at https://github.com/ciaran-evans/label-shift-detection. The data used in the dengue case study was made publicly available by [3], and a copy is provided in the repository with the code. (ZIP) [file pone.0310194.s001.zip › label-shift-detection/dengue_output/dengue_mixture_cusum_abrupt_arls_491.txt]

13
13
13
13
13
13
13
14
14
14
14
14
14
30
30
30
32
32
32
32
32
32
33
138
138
138
138
138
138
138
138
139
139
139
139
139
139
139
139
139
262
262
262
262
266
266
267
267
267
267
267
267
267
267
267
267
267
267
267
267
267
267
267
268
268
268
268
268
268
268
268
269
276
276
276
276
276
276
276
276
276
276
893
893
893
895
895
895
895
895
895
895
895
895
2073
2073
2073
2073
2073
2073
2073
2073
2073
2074
2074
2074
2074
2074
2074
2074
2074
2074
2074
2074
2074
2074
2074
2074
2074
9418
9418
9418
9418
9419
9419
9419
9419
9419
9419
9419
9419
9419
9419
16091
16091
16091
16091
16091
16091
16092
16092
16092
16092
16092
16092
16092
Inf
Inf
Inf
Inf
Inf
Inf
Inf
Inf
Inf
Inf
Inf
Inf
Inf
Inf
Inf
Inf
Inf
Inf
Inf
Inf
Inf
Inf
Inf
Inf
Inf
