# Supplementary material for: Sequential label shift detection in classification data: An application to dengue fever
Source: PLoS One. 2024 Sep 16;19(9):e0310194. doi: 10.1371/journal.pone.0310194 (PMC11404796; doi:10.1371/journal.pone.0310194)
Supplement: S1 Data — Full code for the data analysis and simulations presented in this paper is available at https://github.com/ciaran-evans/label-shift-detection. The data used in the dengue case study was made publicly available by [3], and a copy is provided in the repository with the code. (ZIP) [file pone.0310194.s001.zip › label-shift-detection/dengue_output/dengue_mixture_cusum_abrupt_arls_485.txt]

18
18
18
18
18
18
18
18
18
18
18
19
19
19
19
19
19
20
20
20
20
20
20
20
20
20
20
20
20
20
20
200
200
200
200
200
200
200
200
200
354
354
354
354
354
354
354
623
623
623
623
623
623
623
631
631
631
631
631
631
631
631
632
1332
2397
2397
2397
2397
2398
2398
2398
2398
2398
2398
2398
2399
2399
2399
2399
2399
2399
2399
2399
2400
2400
2400
2400
2666
2666
2667
2667
2667
2667
2667
2667
2667
2667
2667
2667
2667
2667
2667
2667
2667
2667
2667
2667
2669
2669
2669
2669
2669
2669
2669
2669
2669
2670
2670
2670
2672
2672
2672
2672
2672
8296
Inf
Inf
Inf
Inf
Inf
Inf
Inf
Inf
Inf
Inf
Inf
Inf
Inf
Inf
Inf
Inf
Inf
Inf
Inf
Inf
Inf
Inf
Inf
Inf
Inf
Inf
Inf
Inf
Inf
Inf
Inf
Inf
Inf
Inf
Inf
Inf
Inf
Inf
Inf
Inf
Inf
Inf
Inf
Inf
Inf
Inf
