# Supplementary material for: Sequential label shift detection in classification data: An application to dengue fever
Source: PLoS One. 2024 Sep 16;19(9):e0310194. doi: 10.1371/journal.pone.0310194 (PMC11404796; doi:10.1371/journal.pone.0310194)
Supplement: S1 Data — Full code for the data analysis and simulations presented in this paper is available at https://github.com/ciaran-evans/label-shift-detection. The data used in the dengue case study was made publicly available by [3], and a copy is provided in the repository with the code. (ZIP) [file pone.0310194.s001.zip › label-shift-detection/dengue_output/dengue_mixture_cusum_abrupt_arls_49.txt]

15
15
15
15
15
15
15
25
25
25
30
30
30
30
30
30
30
103
103
103
103
103
140
140
140
140
140
140
140
141
141
141
141
141
141
141
141
141
141
141
141
141
144
144
144
144
144
144
144
144
144
210
210
210
210
210
210
210
210
211
211
211
211
211
211
518
518
518
518
518
518
518
518
519
519
519
519
519
519
519
519
519
519
519
519
519
519
519
519
519
519
519
1183
1183
1183
1184
1184
1186
1186
1186
1186
1186
1194
1194
1194
1194
1194
1194
1194
1194
1194
1194
1194
1196
1196
1196
1196
1196
2349
2349
2349
2349
2349
2349
2350
2350
2350
2350
2350
2350
2350
2350
2350
3908
3908
3908
3908
3908
3908
3910
3910
3910
3910
3910
3910
3910
3910
3910
3910
3910
3910
3910
3910
3910
Inf
Inf
Inf
Inf
Inf
Inf
Inf
Inf
Inf
Inf
Inf
Inf
Inf
Inf
Inf
Inf
Inf
