# Supplementary material for: Sequential label shift detection in classification data: An application to dengue fever
Source: PLoS One. 2024 Sep 16;19(9):e0310194. doi: 10.1371/journal.pone.0310194 (PMC11404796; doi:10.1371/journal.pone.0310194)
Supplement: S1 Data — Full code for the data analysis and simulations presented in this paper is available at https://github.com/ciaran-evans/label-shift-detection. The data used in the dengue case study was made publicly available by [3], and a copy is provided in the repository with the code. (ZIP) [file pone.0310194.s001.zip › label-shift-detection/dengue_output/dengue_mixture_cusum_abrupt_arls_268.txt]

4
4
4
4
4
4
4
5
5
5
5
5
5
5
5
5
5
5
5
5
5
5
5
24
24
24
24
24
24
24
24
24
25
25
62
62
62
62
62
62
63
238
238
238
238
238
238
238
238
367
367
367
367
367
811
811
814
814
816
816
816
816
816
819
819
819
819
819
819
819
819
819
819
819
819
819
820
1570
1570
1570
1570
1570
1570
1570
1570
1570
1570
1570
1570
1570
1571
1571
1571
1571
1571
1571
1571
1571
1571
1572
1572
1572
1572
1572
1572
1572
1572
4142
4142
4142
7886
7886
7886
7886
8347
8347
8347
8347
8347
8347
8347
8349
8349
8349
8350
8350
8350
8350
8350
8350
8350
11109
11109
11109
11109
11109
11109
11109
11109
11109
11110
11110
11110
11110
11110
11110
11110
11110
11110
11110
11110
11110
11110
11110
11110
11114
11114
Inf
Inf
Inf
Inf
Inf
Inf
Inf
Inf
Inf
Inf
Inf
Inf
Inf
Inf
