# Supplementary material for: Sequential label shift detection in classification data: An application to dengue fever
Source: PLoS One. 2024 Sep 16;19(9):e0310194. doi: 10.1371/journal.pone.0310194 (PMC11404796; doi:10.1371/journal.pone.0310194)
Supplement: S1 Data — Full code for the data analysis and simulations presented in this paper is available at https://github.com/ciaran-evans/label-shift-detection. The data used in the dengue case study was made publicly available by [3], and a copy is provided in the repository with the code. (ZIP) [file pone.0310194.s001.zip › label-shift-detection/dengue_output/dengue_mixture_cusum_abrupt_arls_240.txt]

12
12
12
12
12
13
13
13
13
13
13
13
13
15
15
18
18
18
40
40
40
74
74
74
75
75
75
75
75
75
75
76
76
76
76
76
76
76
76
76
76
76
76
76
76
76
172
172
172
172
445
446
446
446
446
446
446
446
446
446
446
446
446
446
446
446
446
446
450
450
450
450
450
450
450
450
450
450
450
453
453
2292
2292
2292
2292
2292
2292
2293
2293
2293
2293
2294
2294
2294
2294
2294
2294
2294
2294
2295
2295
2295
2295
2295
2295
2295
2295
2295
2295
2295
2295
2295
2295
2295
2295
2299
2305
2305
2305
2305
2305
2305
2305
2305
2305
2305
2305
2305
2305
2305
2395
2395
2395
2395
2395
2395
2395
2400
2401
2401
2401
Inf
Inf
Inf
Inf
Inf
Inf
Inf
Inf
Inf
Inf
Inf
Inf
Inf
Inf
Inf
Inf
Inf
Inf
Inf
Inf
Inf
Inf
Inf
Inf
Inf
Inf
Inf
Inf
Inf
Inf
