# Supplementary material for: Sequential label shift detection in classification data: An application to dengue fever
Source: PLoS One. 2024 Sep 16;19(9):e0310194. doi: 10.1371/journal.pone.0310194 (PMC11404796; doi:10.1371/journal.pone.0310194)
Supplement: S1 Data — Full code for the data analysis and simulations presented in this paper is available at https://github.com/ciaran-evans/label-shift-detection. The data used in the dengue case study was made publicly available by [3], and a copy is provided in the repository with the code. (ZIP) [file pone.0310194.s001.zip › label-shift-detection/dengue_output/dengue_mixture_cusum_abrupt_arls_254.txt]

4
4
4
4
4
12
12
12
12
16
16
16
16
16
16
16
16
53
53
54
54
54
55
55
55
55
55
56
56
56
56
56
56
56
56
56
56
56
56
59
61
61
61
61
61
61
61
61
61
61
61
65
65
65
66
66
66
66
66
66
66
66
66
66
66
66
66
66
66
66
66
73
73
73
73
73
131
131
1497
1497
1497
1497
1497
1497
1707
1707
1707
1707
1707
1707
1712
1712
1712
1712
1712
1712
1712
1712
1712
1712
1712
1712
1712
1712
1712
1714
1714
1714
1714
1714
1714
1714
2035
2035
2035
2035
3912
3912
3912
3912
3912
12740
12740
12740
12740
12740
12740
12740
12740
12740
12740
12740
14161
14161
14161
14161
14161
14161
14161
14161
14161
14161
14161
14161
14162
14162
14162
14162
14162
14162
14162
Inf
Inf
Inf
Inf
Inf
Inf
Inf
Inf
Inf
Inf
Inf
Inf
Inf
Inf
Inf
Inf
Inf
Inf
Inf
Inf
