# Supplementary material for: Sequential label shift detection in classification data: An application to dengue fever
Source: PLoS One. 2024 Sep 16;19(9):e0310194. doi: 10.1371/journal.pone.0310194 (PMC11404796; doi:10.1371/journal.pone.0310194)
Supplement: S1 Data — Full code for the data analysis and simulations presented in this paper is available at https://github.com/ciaran-evans/label-shift-detection. The data used in the dengue case study was made publicly available by [3], and a copy is provided in the repository with the code. (ZIP) [file pone.0310194.s001.zip › label-shift-detection/dengue_output/dengue_mixture_cusum_abrupt_arls_283.txt]

10
10
10
10
10
10
10
10
10
10
10
10
10
10
10
11
11
11
11
11
11
11
35
35
35
35
35
35
35
37
37
37
37
37
37
37
37
37
39
39
39
98
98
98
99
99
99
99
99
99
99
99
99
99
99
99
99
99
99
100
100
100
100
100
100
100
100
100
100
627
628
628
628
628
628
628
628
628
628
1746
1746
1746
1746
1746
1746
1746
2096
2096
2096
2096
2096
2096
2096
2096
2096
2096
2096
2100
2100
2100
2100
2100
2100
2104
2104
2104
2104
2104
2104
2104
2104
2104
2104
2104
2111
2111
2111
2111
2112
2112
2113
2113
2113
2113
2113
2113
2113
2113
2113
2113
2113
2113
2114
2114
2114
2114
18295
18295
Inf
Inf
Inf
Inf
Inf
Inf
Inf
Inf
Inf
Inf
Inf
Inf
Inf
Inf
Inf
Inf
Inf
Inf
Inf
Inf
Inf
Inf
Inf
Inf
Inf
Inf
Inf
Inf
Inf
Inf
Inf
Inf
Inf
