# Supplementary material for: Sequential label shift detection in classification data: An application to dengue fever
Source: PLoS One. 2024 Sep 16;19(9):e0310194. doi: 10.1371/journal.pone.0310194 (PMC11404796; doi:10.1371/journal.pone.0310194)
Supplement: S1 Data — Full code for the data analysis and simulations presented in this paper is available at https://github.com/ciaran-evans/label-shift-detection. The data used in the dengue case study was made publicly available by [3], and a copy is provided in the repository with the code. (ZIP) [file pone.0310194.s001.zip › label-shift-detection/dengue_output/dengue_mixture_cusum_abrupt_arls_297.txt]

7
7
7
14
14
14
14
14
14
14
14
14
14
15
15
15
15
15
15
15
18
18
18
18
19
19
19
19
19
19
19
19
19
19
19
19
19
19
309
309
309
309
309
309
309
309
309
425
425
426
426
426
426
426
426
426
426
426
426
426
426
426
426
426
426
427
427
427
427
427
427
427
427
434
434
434
434
434
434
434
434
434
434
435
435
435
435
435
435
435
435
435
435
435
439
439
439
439
439
439
439
439
439
439
439
459
459
459
459
459
460
460
460
460
460
460
465
465
465
465
465
465
1841
1841
1844
1844
1844
1844
1844
1844
1845
1845
1845
1845
1845
1845
1845
1845
1845
1845
Inf
Inf
Inf
Inf
Inf
Inf
Inf
Inf
Inf
Inf
Inf
Inf
Inf
Inf
Inf
Inf
Inf
Inf
Inf
Inf
Inf
Inf
Inf
Inf
Inf
Inf
Inf
Inf
Inf
Inf
Inf
