# Supplementary material for: Sequential label shift detection in classification data: An application to dengue fever
Source: PLoS One. 2024 Sep 16;19(9):e0310194. doi: 10.1371/journal.pone.0310194 (PMC11404796; doi:10.1371/journal.pone.0310194)
Supplement: S1 Data — Full code for the data analysis and simulations presented in this paper is available at https://github.com/ciaran-evans/label-shift-detection. The data used in the dengue case study was made publicly available by [3], and a copy is provided in the repository with the code. (ZIP) [file pone.0310194.s001.zip › label-shift-detection/dengue_output/dengue_mixture_cusum_abrupt_arls_296.txt]

4
4
4
4
4
4
4
13
13
13
13
22
22
22
22
22
22
22
22
22
22
22
23
23
31
31
117
117
117
117
117
117
117
117
117
117
117
117
117
117
118
118
118
118
118
118
118
118
118
118
120
120
120
120
120
120
120
120
160
160
160
160
160
848
848
848
1198
1198
1198
1198
1198
1199
2304
2304
2304
2304
2304
2305
2305
2305
2305
2305
2305
2305
2305
2305
2305
2305
2305
2305
2305
2305
2305
2305
2305
2306
2306
2306
2306
2306
2306
2306
2306
2306
2306
2308
2918
2918
2918
2918
2918
6850
6850
6851
6851
6851
6851
6852
6852
6852
6852
6852
6852
6852
6852
6852
6855
6855
6855
6856
6856
6856
6856
6856
6856
6856
6856
6856
6856
6856
6856
6856
6856
6856
6856
6857
6857
6857
6857
6857
6857
6857
6857
6857
6857
6857
6857
6857
6857
6858
6858
6858
6858
6858
6858
6858
6858
6858
6858
6858
6858
