# Supplementary material for: Sequential label shift detection in classification data: An application to dengue fever
Source: PLoS One. 2024 Sep 16;19(9):e0310194. doi: 10.1371/journal.pone.0310194 (PMC11404796; doi:10.1371/journal.pone.0310194)
Supplement: S1 Data — Full code for the data analysis and simulations presented in this paper is available at https://github.com/ciaran-evans/label-shift-detection. The data used in the dengue case study was made publicly available by [3], and a copy is provided in the repository with the code. (ZIP) [file pone.0310194.s001.zip › label-shift-detection/dengue_output/dengue_mixture_cusum_abrupt_arls_282.txt]

1
1
1
1
1
1
1
3
3
4
4
4
4
4
4
4
4
4
4
4
4
4
4
5
5
5
5
5
5
5
5
5
5
5
5
5
5
5
5
5
139
139
139
139
140
140
140
140
140
140
140
140
174
174
174
174
174
174
174
174
285
285
285
285
285
285
285
1550
1550
1550
1550
1550
1550
1550
1550
1550
1588
1588
2389
2389
2389
2389
2389
2389
2389
2389
2389
2389
2389
2390
2390
4077
4077
4077
4077
4077
4077
4077
4077
4077
4077
4077
4077
4078
4078
4078
4078
4078
4078
4078
4078
4078
4078
4078
4078
4078
4078
4078
4078
4078
4078
4081
4081
4081
4081
4081
Inf
Inf
Inf
Inf
Inf
Inf
Inf
Inf
Inf
Inf
Inf
Inf
Inf
Inf
Inf
Inf
Inf
Inf
Inf
Inf
Inf
Inf
Inf
Inf
Inf
Inf
Inf
Inf
Inf
Inf
Inf
Inf
Inf
Inf
Inf
Inf
Inf
Inf
Inf
Inf
Inf
Inf
Inf
Inf
Inf
