# Supplementary material for: Sequential label shift detection in classification data: An application to dengue fever
Source: PLoS One. 2024 Sep 16;19(9):e0310194. doi: 10.1371/journal.pone.0310194 (PMC11404796; doi:10.1371/journal.pone.0310194)
Supplement: S1 Data — Full code for the data analysis and simulations presented in this paper is available at https://github.com/ciaran-evans/label-shift-detection. The data used in the dengue case study was made publicly available by [3], and a copy is provided in the repository with the code. (ZIP) [file pone.0310194.s001.zip › label-shift-detection/dengue_output/dengue_mixture_cusum_abrupt_arls_255.txt]

5
5
5
5
5
6
6
7
7
7
7
7
7
7
7
7
7
7
7
7
7
7
7
7
9
9
27
27
27
27
27
27
27
27
27
27
27
28
29
29
29
29
29
29
29
29
30
30
30
30
30
30
30
30
30
30
31
31
31
31
31
31
31
31
31
31
33
33
33
33
33
33
33
33
34
34
34
34
34
34
34
34
34
34
34
34
34
36
36
36
36
36
42
42
42
42
43
43
43
43
43
43
43
43
43
43
43
43
44
44
44
44
44
4220
4220
4220
4220
4220
4220
4220
4220
4220
4220
4221
4221
4221
4221
4221
4221
4221
4221
4221
4221
4221
4221
4222
4222
4222
4222
4222
4222
4222
4224
4224
4224
4232
4232
4232
4232
4232
4232
4232
4232
4232
4233
4233
4233
4236
4236
4236
4236
4236
4237
4237
4237
4237
4237
4237
4237
4237
4237
