# Supplementary material for: Sequential label shift detection in classification data: An application to dengue fever
Source: PLoS One. 2024 Sep 16;19(9):e0310194. doi: 10.1371/journal.pone.0310194 (PMC11404796; doi:10.1371/journal.pone.0310194)
Supplement: S1 Data — Full code for the data analysis and simulations presented in this paper is available at https://github.com/ciaran-evans/label-shift-detection. The data used in the dengue case study was made publicly available by [3], and a copy is provided in the repository with the code. (ZIP) [file pone.0310194.s001.zip › label-shift-detection/dengue_output/dengue_mixture_cusum_abrupt_arls_241.txt]

10
10
10
10
15
24
24
24
24
26
26
26
26
26
26
26
26
26
26
33
33
33
33
129
129
129
129
129
129
129
129
171
171
171
171
171
171
171
171
171
171
171
171
171
171
451
452
452
452
452
452
452
452
452
452
452
452
863
863
863
863
863
863
863
863
863
863
863
863
863
863
863
863
863
863
864
864
864
864
864
864
864
873
873
873
873
873
873
873
873
873
873
873
2611
2611
3581
3581
3583
3583
3583
3583
3583
3583
3583
3583
3583
3583
3583
9876
9876
9876
9876
9876
9881
9881
9881
9881
9881
9881
13716
13716
13716
13716
13716
13716
13716
13716
13716
Inf
Inf
Inf
Inf
Inf
Inf
Inf
Inf
Inf
Inf
Inf
Inf
Inf
Inf
Inf
Inf
Inf
Inf
Inf
Inf
Inf
Inf
Inf
Inf
Inf
Inf
Inf
Inf
Inf
Inf
Inf
Inf
Inf
Inf
Inf
Inf
Inf
Inf
Inf
Inf
Inf
Inf
Inf
