# Supplementary material for: Sequential label shift detection in classification data: An application to dengue fever
Source: PLoS One. 2024 Sep 16;19(9):e0310194. doi: 10.1371/journal.pone.0310194 (PMC11404796; doi:10.1371/journal.pone.0310194)
Supplement: S1 Data — Full code for the data analysis and simulations presented in this paper is available at https://github.com/ciaran-evans/label-shift-detection. The data used in the dengue case study was made publicly available by [3], and a copy is provided in the repository with the code. (ZIP) [file pone.0310194.s001.zip › label-shift-detection/dengue_output/dengue_mixture_cusum_abrupt_dds_334.txt]

1
6
6
6
6
6
6
6
6
6
6
6
6
6
7
7
7
14
14
14
14
14
14
14
14
14
14
14
14
14
14
15
15
15
15
22
22
22
22
22
24
24
24
24
25
25
25
25
25
25
25
25
25
25
25
25
25
29
29
29
29
29
29
29
29
29
29
29
29
29
29
29
29
29
50
50
50
50
51
51
51
51
51
51
51
51
51
51
51
51
52
53
53
53
53
53
53
53
53
53
53
53
53
53
53
53
53
53
54
54
54
54
54
54
54
54
54
55
55
55
55
55
55
55
55
55
55
55
55
55
55
55
55
56
56
56
56
56
56
56
56
56
56
56
56
56
56
56
56
56
62
62
62
62
62
62
64
64
64
64
73
73
73
73
73
73
73
73
74
74
74
