# Supplementary material for: Sequential label shift detection in classification data: An application to dengue fever
Source: PLoS One. 2024 Sep 16;19(9):e0310194. doi: 10.1371/journal.pone.0310194 (PMC11404796; doi:10.1371/journal.pone.0310194)
Supplement: S1 Data — Full code for the data analysis and simulations presented in this paper is available at https://github.com/ciaran-evans/label-shift-detection. The data used in the dengue case study was made publicly available by [3], and a copy is provided in the repository with the code. (ZIP) [file pone.0310194.s001.zip › label-shift-detection/dengue_output/dengue_mixture_cusum_abrupt_arls_269.txt]

3
6
6
6
6
6
10
10
19
19
19
19
19
19
19
19
19
19
26
26
26
26
26
26
26
26
26
26
26
26
26
57
57
57
57
57
57
57
58
58
58
234
234
234
234
234
234
234
234
234
376
376
376
377
377
377
377
377
377
377
377
377
377
377
377
377
377
380
380
380
380
380
380
380
380
380
380
380
382
382
382
382
382
382
382
383
383
383
383
384
384
384
384
384
384
384
384
384
384
397
397
397
397
400
400
400
400
400
400
400
400
4838
9897
9897
9897
9897
9897
9897
9897
9897
9897
9898
9898
9898
9898
9898
9898
9898
9898
9898
9898
9898
9898
9898
9898
9898
9898
9898
9899
9899
9899
9899
9899
9899
9899
9899
9899
9899
17790
17793
17793
17793
17793
19944
19944
19944
19951
19951
19951
19951
19951
19951
19951
19951
Inf
Inf
Inf
Inf
Inf
Inf
Inf
