# Supplementary material for: Sequential label shift detection in classification data: An application to dengue fever
Source: PLoS One. 2024 Sep 16;19(9):e0310194. doi: 10.1371/journal.pone.0310194 (PMC11404796; doi:10.1371/journal.pone.0310194)
Supplement: S1 Data — Full code for the data analysis and simulations presented in this paper is available at https://github.com/ciaran-evans/label-shift-detection. The data used in the dengue case study was made publicly available by [3], and a copy is provided in the repository with the code. (ZIP) [file pone.0310194.s001.zip › label-shift-detection/dengue_output/dengue_mixture_cusum_abrupt_arls_484.txt]

7
7
7
7
7
8
8
8
8
8
8
8
8
8
8
8
8
8
8
8
29
30
30
30
30
30
30
30
30
30
30
30
30
30
30
32
32
32
32
32
32
33
33
33
33
33
33
33
33
33
33
33
33
33
33
34
36
36
36
36
36
36
36
36
39
39
39
39
39
39
39
45
45
45
45
45
45
45
45
45
45
45
45
45
45
45
45
45
46
46
46
46
46
46
46
46
46
46
46
46
46
56
56
56
56
56
56
56
56
56
56
56
62
62
9396
9396
19982
19982
19982
19982
19982
19982
19982
19982
19982
19985
19985
19985
19985
19985
Inf
Inf
Inf
Inf
Inf
Inf
Inf
Inf
Inf
Inf
Inf
Inf
Inf
Inf
Inf
Inf
Inf
Inf
Inf
Inf
Inf
Inf
Inf
Inf
Inf
Inf
Inf
Inf
Inf
Inf
Inf
Inf
Inf
Inf
Inf
Inf
Inf
Inf
Inf
Inf
Inf
