# Supplementary material for: Sequential label shift detection in classification data: An application to dengue fever
Source: PLoS One. 2024 Sep 16;19(9):e0310194. doi: 10.1371/journal.pone.0310194 (PMC11404796; doi:10.1371/journal.pone.0310194)
Supplement: S1 Data — Full code for the data analysis and simulations presented in this paper is available at https://github.com/ciaran-evans/label-shift-detection. The data used in the dengue case study was made publicly available by [3], and a copy is provided in the repository with the code. (ZIP) [file pone.0310194.s001.zip › label-shift-detection/dengue_output/dengue_mixture_cusum_abrupt_dds_297.txt]

1
1
1
1
2
2
2
2
2
2
2
3
3
3
4
4
4
4
4
4
4
4
9
9
9
9
9
9
10
10
10
10
10
10
10
10
10
10
10
10
10
10
30
30
30
30
30
31
31
31
31
31
31
31
31
31
31
31
31
31
31
31
31
32
32
32
32
32
32
32
32
32
32
32
32
32
32
32
32
32
32
38
62
62
62
64
65
65
65
65
65
65
65
65
65
65
65
65
65
65
65
65
65
65
75
77
77
77
78
78
78
78
78
78
78
81
81
81
81
81
81
81
81
81
81
81
82
83
84
84
84
84
84
86
86
86
86
86
86
86
86
86
86
86
86
86
88
93
95
95
95
95
95
95
95
96
96
96
96
96
96
96
96
96
96
96
96
96
96
96
96
