# Supplementary material for: Sequential label shift detection in classification data: An application to dengue fever
Source: PLoS One. 2024 Sep 16;19(9):e0310194. doi: 10.1371/journal.pone.0310194 (PMC11404796; doi:10.1371/journal.pone.0310194)
Supplement: S1 Data — Full code for the data analysis and simulations presented in this paper is available at https://github.com/ciaran-evans/label-shift-detection. The data used in the dengue case study was made publicly available by [3], and a copy is provided in the repository with the code. (ZIP) [file pone.0310194.s001.zip › label-shift-detection/dengue_output/dengue_mixture_cusum_abrupt_arls_48.txt]

5
6
6
6
6
6
6
6
6
6
6
6
6
6
6
6
6
6
7
7
7
7
7
7
7
7
7
7
7
7
7
7
7
7
7
7
8
8
8
8
8
8
8
8
8
8
60
60
60
60
60
60
60
60
60
60
60
60
60
63
63
64
64
64
64
64
64
64
64
64
64
64
64
64
64
64
64
64
64
64
65
65
65
65
65
65
65
433
433
433
434
434
434
434
434
434
434
434
434
434
434
434
434
434
434
434
434
435
435
435
435
435
435
435
435
435
435
437
437
437
438
438
438
438
438
439
439
439
439
439
439
439
440
440
440
440
440
440
440
1004
1004
1004
1004
1005
1005
1005
1005
1005
1005
1005
1005
1005
1005
1005
1005
1007
1007
1007
1016
1017
1017
1017
1017
1017
1017
1017
1017
1017
1017
1017
1017
