# Supplementary material for: Sequential label shift detection in classification data: An application to dengue fever
Source: PLoS One. 2024 Sep 16;19(9):e0310194. doi: 10.1371/journal.pone.0310194 (PMC11404796; doi:10.1371/journal.pone.0310194)
Supplement: S1 Data — Full code for the data analysis and simulations presented in this paper is available at https://github.com/ciaran-evans/label-shift-detection. The data used in the dengue case study was made publicly available by [3], and a copy is provided in the repository with the code. (ZIP) [file pone.0310194.s001.zip › label-shift-detection/dengue_output/dengue_mixture_cusum_abrupt_arls_490.txt]

2
2
2
2
7
7
11
21
21
21
21
21
21
21
21
38
38
38
38
38
79
79
79
79
79
79
80
80
80
80
80
80
121
121
209
209
209
209
209
209
209
209
209
210
210
210
210
210
210
210
210
418
418
418
418
418
418
418
418
418
418
418
418
418
418
419
419
419
419
419
419
419
419
420
421
421
421
421
421
421
1078
1078
1078
1078
1078
1078
1078
1078
1078
1079
1079
1079
1079
1079
1083
1083
1083
1083
1083
1083
1083
1083
1083
1083
1083
1083
1083
1083
4015
4015
4015
4015
4015
4015
4015
4015
4015
4015
4015
4015
4015
4015
4015
4015
4016
4016
4016
4016
4016
4016
4016
4016
4016
4016
4016
4016
4016
4016
4062
8427
8427
8429
8429
19243
19243
Inf
Inf
Inf
Inf
Inf
Inf
Inf
Inf
Inf
Inf
Inf
Inf
Inf
Inf
Inf
Inf
Inf
Inf
Inf
Inf
Inf
Inf
Inf
Inf
Inf
Inf
