# Supplementary material for: Sequential label shift detection in classification data: An application to dengue fever
Source: PLoS One. 2024 Sep 16;19(9):e0310194. doi: 10.1371/journal.pone.0310194 (PMC11404796; doi:10.1371/journal.pone.0310194)
Supplement: S1 Data — Full code for the data analysis and simulations presented in this paper is available at https://github.com/ciaran-evans/label-shift-detection. The data used in the dengue case study was made publicly available by [3], and a copy is provided in the repository with the code. (ZIP) [file pone.0310194.s001.zip › label-shift-detection/dengue_output/dengue_mixture_cusum_abrupt_arls_74.txt]

8
8
8
8
8
9
9
9
9
9
9
9
9
9
9
9
9
9
9
10
10
10
10
10
10
10
10
78
78
78
78
78
78
80
80
81
81
81
81
81
81
81
81
81
81
81
82
82
82
82
82
83
83
83
83
83
83
83
83
83
83
83
83
579
579
579
579
580
580
580
580
580
580
580
580
580
580
580
581
581
581
581
581
581
581
583
583
583
583
583
583
583
583
583
583
583
583
585
585
585
585
585
585
585
585
585
585
585
585
586
586
586
586
586
587
587
587
587
587
587
587
587
587
587
2243
2243
2243
2243
2243
2243
2243
2244
2244
2244
2244
2244
2244
2244
2244
2244
2244
2244
2244
2244
2244
2244
2244
2244
2244
2254
2255
2255
2255
2255
2255
2260
2260
2260
2260
2260
2260
2261
2261
2261
2261
2261
2261
2261
2261
2261
2261
