# Supplementary material for: Sequential label shift detection in classification data: An application to dengue fever
Source: PLoS One. 2024 Sep 16;19(9):e0310194. doi: 10.1371/journal.pone.0310194 (PMC11404796; doi:10.1371/journal.pone.0310194)
Supplement: S1 Data — Full code for the data analysis and simulations presented in this paper is available at https://github.com/ciaran-evans/label-shift-detection. The data used in the dengue case study was made publicly available by [3], and a copy is provided in the repository with the code. (ZIP) [file pone.0310194.s001.zip › label-shift-detection/dengue_output/dengue_mixture_cusum_abrupt_arls_60.txt]

1
1
1
1
1
1
1
3
4
4
4
6
6
6
6
6
40
40
40
40
40
40
40
40
40
40
40
40
40
40
40
40
40
41
41
41
41
41
41
41
41
41
41
41
41
43
43
43
43
43
43
43
43
43
44
44
44
44
44
44
44
44
44
44
44
44
44
44
44
44
45
45
45
45
45
45
45
45
46
46
46
48
48
48
48
48
48
48
48
48
48
48
48
50
50
50
52
67
67
2405
2405
2405
2405
2405
2405
2405
2405
2405
2874
2874
2874
2874
2874
2874
2874
2874
2874
2874
2874
2874
2874
2874
2875
2875
2875
2875
2875
2875
2875
2875
2875
2875
2875
19634
19634
19635
19635
19635
19635
19635
19636
19636
19636
19636
Inf
Inf
Inf
Inf
Inf
Inf
Inf
Inf
Inf
Inf
Inf
Inf
Inf
Inf
Inf
Inf
Inf
Inf
Inf
Inf
Inf
Inf
Inf
Inf
Inf
Inf
Inf
