# Supplementary material for: Sequential label shift detection in classification data: An application to dengue fever
Source: PLoS One. 2024 Sep 16;19(9):e0310194. doi: 10.1371/journal.pone.0310194 (PMC11404796; doi:10.1371/journal.pone.0310194)
Supplement: S1 Data — Full code for the data analysis and simulations presented in this paper is available at https://github.com/ciaran-evans/label-shift-detection. The data used in the dengue case study was made publicly available by [3], and a copy is provided in the repository with the code. (ZIP) [file pone.0310194.s001.zip › label-shift-detection/dengue_output/dengue_mixture_cusum_abrupt_arls_447.txt]

9
9
9
9
12
12
12
12
12
12
12
12
12
13
13
13
13
15
15
15
15
15
15
15
15
15
15
15
15
15
15
119
119
119
119
119
119
119
119
120
120
120
120
120
120
120
120
120
120
120
120
120
120
120
120
122
122
122
122
122
122
122
122
122
122
122
122
123
123
123
123
123
123
131
131
132
132
132
132
132
132
132
132
133
133
133
133
133
133
133
133
133
133
133
133
133
133
2803
2803
2803
2803
2803
2803
2805
2805
2805
2805
2805
2805
2805
2805
2805
9636
9636
9636
9636
9636
9636
9636
9636
9636
9636
13579
13579
13579
13579
13579
13579
13579
13579
13579
13579
13580
13580
13580
13580
13580
13580
13580
13580
13580
13580
13580
13580
13580
13580
13580
13580
13580
13580
13581
13581
13581
13581
13581
13581
13581
13581
13581
13581
13581
13581
13581
Inf
Inf
Inf
Inf
Inf
Inf
Inf
Inf
