# Supplementary material for: Sequential label shift detection in classification data: An application to dengue fever
Source: PLoS One. 2024 Sep 16;19(9):e0310194. doi: 10.1371/journal.pone.0310194 (PMC11404796; doi:10.1371/journal.pone.0310194)
Supplement: S1 Data — Full code for the data analysis and simulations presented in this paper is available at https://github.com/ciaran-evans/label-shift-detection. The data used in the dengue case study was made publicly available by [3], and a copy is provided in the repository with the code. (ZIP) [file pone.0310194.s001.zip › label-shift-detection/dengue_output/dengue_mixture_cusum_abrupt_arls_321.txt]

16
16
16
16
16
16
17
17
17
17
17
17
17
17
17
17
17
17
22
22
22
22
22
22
22
22
95
95
95
95
95
95
95
107
109
109
109
109
109
113
113
113
115
115
115
115
115
115
115
115
118
118
118
118
119
119
119
119
119
119
119
119
119
119
119
119
119
121
121
122
122
122
122
122
122
122
122
122
122
122
1034
1034
1034
1034
1034
1035
1035
1035
1035
1035
1035
1035
1035
1035
1035
1036
1036
1036
1036
1036
1036
1036
1036
1036
1040
1040
1040
1040
1040
1040
1040
1040
1040
5142
5142
5142
5142
5143
5143
5143
5143
5143
5143
5143
5143
5143
5143
5143
5143
5143
17823
17823
17823
17823
17823
17823
17823
17823
17824
17824
17824
17824
17824
17826
17827
17827
17827
17827
17827
17828
17828
17828
17828
17828
17828
17828
17828
17828
17829
17829
17829
17829
17829
17829
17829
17829
17829
Inf
Inf
Inf
Inf
