# Supplementary material for: Sequential label shift detection in classification data: An application to dengue fever
Source: PLoS One. 2024 Sep 16;19(9):e0310194. doi: 10.1371/journal.pone.0310194 (PMC11404796; doi:10.1371/journal.pone.0310194)
Supplement: S1 Data — Full code for the data analysis and simulations presented in this paper is available at https://github.com/ciaran-evans/label-shift-detection. The data used in the dengue case study was made publicly available by [3], and a copy is provided in the repository with the code. (ZIP) [file pone.0310194.s001.zip › label-shift-detection/dengue_output/dengue_mixture_cusum_abrupt_arls_453.txt]

5
5
5
5
5
9
9
9
43
43
43
43
43
43
66
66
66
66
66
66
66
66
66
66
66
66
66
66
66
66
124
124
124
124
124
124
124
124
124
124
124
124
124
124
124
124
125
125
125
125
127
127
127
127
127
469
469
469
469
469
472
475
475
475
475
507
507
507
507
508
509
509
509
509
509
509
509
509
509
509
510
510
510
510
510
510
510
510
510
1495
1496
1496
1496
1496
1496
1496
1496
1496
1496
1496
1496
1496
1496
1496
1496
1496
1496
1496
1497
1497
1497
1497
1497
1497
1497
1498
1498
1498
1498
1498
6157
6157
6157
6157
6157
6157
6157
6554
6555
6555
6555
6555
6555
6555
6555
6555
6555
6555
6557
6557
6557
6557
6557
6559
6559
6559
6559
6559
6559
6559
6559
Inf
Inf
Inf
Inf
Inf
Inf
Inf
Inf
Inf
Inf
Inf
Inf
Inf
Inf
Inf
Inf
Inf
Inf
Inf
Inf
