# Supplementary material for: Sequential label shift detection in classification data: An application to dengue fever
Source: PLoS One. 2024 Sep 16;19(9):e0310194. doi: 10.1371/journal.pone.0310194 (PMC11404796; doi:10.1371/journal.pone.0310194)
Supplement: S1 Data — Full code for the data analysis and simulations presented in this paper is available at https://github.com/ciaran-evans/label-shift-detection. The data used in the dengue case study was made publicly available by [3], and a copy is provided in the repository with the code. (ZIP) [file pone.0310194.s001.zip › label-shift-detection/dengue_output/dengue_mixture_cusum_abrupt_arls_309.txt]

1
1
1
1
1
1
1
1
1
2
2
2
2
2
2
2
2
2
2
24
24
25
25
25
25
25
126
126
126
126
126
126
126
126
126
126
126
127
127
127
127
127
127
127
127
129
129
129
129
129
129
129
129
129
129
129
129
129
129
129
130
130
130
131
131
131
131
131
131
131
131
131
133
133
133
133
133
133
133
777
777
778
778
778
778
986
986
986
986
986
990
991
991
991
991
991
991
991
991
991
991
991
991
991
991
991
992
992
992
992
992
992
992
992
992
993
993
993
993
993
993
993
993
993
993
1010
1010
1010
1010
1010
1016
1016
1016
1016
1016
1016
1016
1016
1016
1016
13524
13524
13524
13524
13524
13524
13524
13524
13524
13524
13524
13524
13524
13525
Inf
Inf
Inf
Inf
Inf
Inf
Inf
Inf
Inf
Inf
Inf
Inf
Inf
Inf
Inf
Inf
Inf
