# Supplementary material for: Sequential label shift detection in classification data: An application to dengue fever
Source: PLoS One. 2024 Sep 16;19(9):e0310194. doi: 10.1371/journal.pone.0310194 (PMC11404796; doi:10.1371/journal.pone.0310194)
Supplement: S1 Data — Full code for the data analysis and simulations presented in this paper is available at https://github.com/ciaran-evans/label-shift-detection. The data used in the dengue case study was made publicly available by [3], and a copy is provided in the repository with the code. (ZIP) [file pone.0310194.s001.zip › label-shift-detection/dengue_output/dengue_mixture_cusum_abrupt_arls_123.txt]

4
4
4
4
4
4
4
6
9
9
9
9
9
9
9
9
9
9
9
12
12
12
12
12
12
98
98
98
103
103
103
103
103
103
103
103
103
104
104
104
104
104
104
104
104
104
106
106
106
106
106
106
106
106
106
106
523
523
523
523
523
523
523
523
523
523
523
523
534
534
534
545
545
547
547
548
548
548
548
548
548
548
548
548
548
548
548
548
548
549
549
549
549
549
552
552
552
556
556
556
556
556
556
556
556
556
3926
3926
3926
3926
3926
3928
3928
3950
3958
3958
3958
3958
3958
3958
3958
3958
3958
3958
3958
3958
5856
5860
5860
5860
5872
5872
5872
5872
5872
5872
5872
5872
5872
5872
5872
5872
5922
5922
5922
5922
5924
5927
5927
5927
5927
5927
5927
5927
5927
5927
5927
5944
5944
5945
5945
5945
5945
5945
5945
5945
Inf
Inf
Inf
Inf
Inf
