# Supplementary material for: Sequential label shift detection in classification data: An application to dengue fever
Source: PLoS One. 2024 Sep 16;19(9):e0310194. doi: 10.1371/journal.pone.0310194 (PMC11404796; doi:10.1371/journal.pone.0310194)
Supplement: S1 Data — Full code for the data analysis and simulations presented in this paper is available at https://github.com/ciaran-evans/label-shift-detection. The data used in the dengue case study was made publicly available by [3], and a copy is provided in the repository with the code. (ZIP) [file pone.0310194.s001.zip › label-shift-detection/dengue_output/dengue_mixture_cusum_abrupt_arls_137.txt]

5
5
5
8
8
8
8
8
8
8
8
8
8
9
9
9
9
9
9
9
9
9
9
53
53
53
53
53
94
94
94
94
94
145
145
145
145
146
147
147
147
150
373
373
373
373
373
373
373
373
373
373
373
373
373
373
373
375
375
375
375
376
379
379
379
379
380
380
380
380
380
380
380
380
380
380
380
380
380
380
380
380
381
381
381
381
381
381
381
381
381
381
382
383
383
386
386
386
386
386
386
386
386
386
386
386
386
386
4033
4033
4033
4033
4033
4033
4035
4035
4035
4035
4035
4035
4035
4035
4035
4035
4035
4035
4035
4036
4036
4036
4038
4038
4038
4038
4038
4038
4038
4038
4038
4038
4046
4046
4046
4046
4046
4046
4046
4046
4046
4046
4046
4046
4046
Inf
Inf
Inf
Inf
Inf
Inf
Inf
Inf
Inf
Inf
Inf
Inf
Inf
Inf
Inf
Inf
Inf
Inf
