# Supplementary material for: Sequential label shift detection in classification data: An application to dengue fever
Source: PLoS One. 2024 Sep 16;19(9):e0310194. doi: 10.1371/journal.pone.0310194 (PMC11404796; doi:10.1371/journal.pone.0310194)
Supplement: S1 Data — Full code for the data analysis and simulations presented in this paper is available at https://github.com/ciaran-evans/label-shift-detection. The data used in the dengue case study was made publicly available by [3], and a copy is provided in the repository with the code. (ZIP) [file pone.0310194.s001.zip › label-shift-detection/dengue_output/dengue_mixture_cusum_abrupt_arls_133.txt]

2
2
2
2
4
15
15
15
25
25
25
25
25
25
25
25
25
25
25
25
49
49
49
49
49
104
104
104
104
104
123
123
123
123
123
124
124
127
127
127
127
127
127
127
127
127
127
128
128
128
128
128
128
128
128
128
128
128
128
131
131
131
131
131
535
700
700
700
700
700
711
711
711
711
711
711
1835
1853
1853
1853
1856
1856
2680
3888
3888
3888
3888
3888
3888
3888
3889
3889
3889
3889
3889
3889
3889
3921
3921
3921
3922
3922
3922
3922
3922
3922
3922
3922
3922
3922
3922
3922
3922
3922
4571
4571
4571
4571
4853
4853
4854
4854
4854
4854
4854
4854
4854
4854
4854
4854
4854
4854
4854
4854
4854
4856
4856
Inf
Inf
Inf
Inf
Inf
Inf
Inf
Inf
Inf
Inf
Inf
Inf
Inf
Inf
Inf
Inf
Inf
Inf
Inf
Inf
Inf
Inf
Inf
Inf
Inf
Inf
Inf
Inf
Inf
Inf
Inf
Inf
Inf
Inf
