# Supplementary material for: Sequential label shift detection in classification data: An application to dengue fever
Source: PLoS One. 2024 Sep 16;19(9):e0310194. doi: 10.1371/journal.pone.0310194 (PMC11404796; doi:10.1371/journal.pone.0310194)
Supplement: S1 Data — Full code for the data analysis and simulations presented in this paper is available at https://github.com/ciaran-evans/label-shift-detection. The data used in the dengue case study was made publicly available by [3], and a copy is provided in the repository with the code. (ZIP) [file pone.0310194.s001.zip › label-shift-detection/dengue_output/dengue_mixture_cusum_abrupt_arls_127.txt]

1
1
1
3
4
4
5
5
5
5
5
5
5
5
5
5
5
5
5
5
8
8
8
8
8
8
8
8
8
21
21
21
21
124
124
124
124
124
199
221
221
221
221
221
221
221
221
221
221
221
221
221
221
221
221
434
434
434
434
434
434
434
434
434
434
434
581
581
581
581
581
581
581
581
751
751
751
751
753
753
753
753
753
753
753
753
753
753
753
753
753
753
753
754
754
4447
4447
4447
4447
4447
4447
4447
4447
4447
4447
4447
4447
4447
4447
4457
4457
4457
4457
4457
4457
4457
4457
4457
4467
4467
4467
4467
4467
4467
4467
4467
4467
4467
4467
4467
4467
4467
4468
4468
4468
4468
4468
4468
4472
4473
4473
4473
4473
4473
4473
4473
4473
4473
4473
4473
4473
4473
4473
4473
4473
Inf
Inf
Inf
Inf
Inf
Inf
Inf
Inf
Inf
Inf
Inf
Inf
Inf
Inf
Inf
Inf
