# Supplementary material for: Sequential label shift detection in classification data: An application to dengue fever
Source: PLoS One. 2024 Sep 16;19(9):e0310194. doi: 10.1371/journal.pone.0310194 (PMC11404796; doi:10.1371/journal.pone.0310194)
Supplement: S1 Data — Full code for the data analysis and simulations presented in this paper is available at https://github.com/ciaran-evans/label-shift-detection. The data used in the dengue case study was made publicly available by [3], and a copy is provided in the repository with the code. (ZIP) [file pone.0310194.s001.zip › label-shift-detection/dengue_output/dengue_mixture_cusum_abrupt_dds_12.txt]

3
3
3
3
3
3
3
3
3
3
3
17
17
17
17
17
17
17
17
18
18
21
21
21
21
21
21
21
21
23
23
23
23
23
23
24
24
24
24
24
24
24
38
38
38
38
38
38
38
38
40
40
40
40
40
40
40
42
42
42
42
42
42
42
42
42
42
42
42
42
42
42
43
43
43
43
43
43
43
43
43
43
43
55
55
55
58
58
58
58
68
68
69
69
69
69
69
69
69
69
69
69
69
69
69
69
69
72
74
74
74
75
75
75
75
75
75
75
75
75
75
75
76
76
76
76
76
76
76
76
76
81
81
86
86
86
86
86
86
86
86
86
86
86
86
86
87
87
87
87
87
87
87
88
88
88
88
88
88
88
88
88
88
88
88
88
88
88
88
88
88
