# Supplementary material for: Sequential label shift detection in classification data: An application to dengue fever
Source: PLoS One. 2024 Sep 16;19(9):e0310194. doi: 10.1371/journal.pone.0310194 (PMC11404796; doi:10.1371/journal.pone.0310194)
Supplement: S1 Data — Full code for the data analysis and simulations presented in this paper is available at https://github.com/ciaran-evans/label-shift-detection. The data used in the dengue case study was made publicly available by [3], and a copy is provided in the repository with the code. (ZIP) [file pone.0310194.s001.zip › label-shift-detection/dengue_output/dengue_mixture_cusum_abrupt_arls_331.txt]

7
7
7
7
7
22
24
43
43
43
43
43
43
43
45
45
45
45
54
54
54
54
54
54
56
56
56
56
56
56
56
58
58
58
58
58
58
58
58
58
58
58
58
58
58
60
60
60
60
60
60
60
108
108
117
117
118
118
118
118
118
118
1007
1007
1007
1007
1007
1007
1007
1007
1008
1008
1008
1008
1008
1008
2169
2169
2169
2169
2169
2708
2708
2708
2708
2708
2708
2708
2708
2708
2713
2713
2713
2713
2713
2713
2713
2713
5752
5752
5752
5752
5752
5752
5752
5752
5752
5770
5770
5770
5770
13608
13608
13608
13608
19761
19761
19761
19761
19761
19761
19761
19763
19764
19764
19765
19765
19765
19765
19765
19765
19765
19765
19765
19765
19765
19765
19766
19766
19766
19766
19766
19766
19766
19766
19766
19766
19766
19766
19766
19766
19766
19766
19766
Inf
Inf
Inf
Inf
Inf
Inf
Inf
Inf
Inf
Inf
Inf
Inf
Inf
Inf
Inf
Inf
Inf
