# Supplementary material for: Sequential label shift detection in classification data: An application to dengue fever
Source: PLoS One. 2024 Sep 16;19(9):e0310194. doi: 10.1371/journal.pone.0310194 (PMC11404796; doi:10.1371/journal.pone.0310194)
Supplement: S1 Data — Full code for the data analysis and simulations presented in this paper is available at https://github.com/ciaran-evans/label-shift-detection. The data used in the dengue case study was made publicly available by [3], and a copy is provided in the repository with the code. (ZIP) [file pone.0310194.s001.zip › label-shift-detection/dengue_output/dengue_mixture_cusum_abrupt_arls_325.txt]

1
12
12
12
15
17
17
17
17
17
18
18
18
18
18
18
18
18
18
18
19
19
19
19
19
224
224
224
225
225
225
225
225
225
225
225
225
225
225
226
226
226
226
226
226
226
226
226
226
226
226
226
227
227
227
227
230
230
230
230
230
230
230
230
230
230
230
230
230
230
230
230
230
230
1247
1247
1247
1247
1247
1247
1247
1247
1247
1247
1247
1247
1247
1247
1247
1247
1248
1248
1249
1249
1249
1249
1249
1249
1249
1249
1250
1250
1250
1250
1250
1250
1250
1250
1250
1251
1251
1251
1251
1251
1251
1251
1251
1251
1251
1251
1251
1251
1251
1251
1251
Inf
Inf
Inf
Inf
Inf
Inf
Inf
Inf
Inf
Inf
Inf
Inf
Inf
Inf
Inf
Inf
Inf
Inf
Inf
Inf
Inf
Inf
Inf
Inf
Inf
Inf
Inf
Inf
Inf
Inf
Inf
Inf
Inf
Inf
Inf
Inf
Inf
Inf
Inf
Inf
Inf
Inf
Inf
Inf
Inf
Inf
