# Supplementary material for: Sequential label shift detection in classification data: An application to dengue fever
Source: PLoS One. 2024 Sep 16;19(9):e0310194. doi: 10.1371/journal.pone.0310194 (PMC11404796; doi:10.1371/journal.pone.0310194)
Supplement: S1 Data — Full code for the data analysis and simulations presented in this paper is available at https://github.com/ciaran-evans/label-shift-detection. The data used in the dengue case study was made publicly available by [3], and a copy is provided in the repository with the code. (ZIP) [file pone.0310194.s001.zip › label-shift-detection/dengue_output/dengue_mixture_cusum_abrupt_arls_443.txt]

1
1
1
1
1
1
1
4
4
4
4
10
10
10
10
10
55
55
55
55
55
55
55
56
56
56
56
56
56
56
56
56
56
151
151
151
151
151
151
151
151
151
151
151
151
151
151
151
514
514
514
514
514
514
514
514
514
514
514
694
695
695
695
695
695
695
695
695
695
695
695
695
695
695
695
695
695
696
696
696
696
696
696
696
696
696
696
697
697
697
697
697
698
698
698
698
698
698
698
700
700
700
700
700
700
700
700
700
700
3695
3695
3695
3695
3696
3696
3696
3696
3699
3699
3699
3699
3699
3699
3699
3699
3699
3699
3699
3699
3715
3715
3715
3715
3715
3716
3716
3716
3716
3716
3716
3716
3716
3716
3716
3716
3716
Inf
Inf
Inf
Inf
Inf
Inf
Inf
Inf
Inf
Inf
Inf
Inf
Inf
Inf
Inf
Inf
Inf
Inf
Inf
Inf
Inf
Inf
Inf
Inf
Inf
