# Supplementary material for: Sequential label shift detection in classification data: An application to dengue fever
Source: PLoS One. 2024 Sep 16;19(9):e0310194. doi: 10.1371/journal.pone.0310194 (PMC11404796; doi:10.1371/journal.pone.0310194)
Supplement: S1 Data — Full code for the data analysis and simulations presented in this paper is available at https://github.com/ciaran-evans/label-shift-detection. The data used in the dengue case study was made publicly available by [3], and a copy is provided in the repository with the code. (ZIP) [file pone.0310194.s001.zip › label-shift-detection/dengue_output/dengue_mixture_cusum_abrupt_dds_1.txt]

1
1
1
2
2
2
2
2
2
2
2
2
2
3
3
3
3
3
3
3
3
3
3
3
3
3
3
3
3
3
4
4
4
4
4
4
4
4
4
4
4
4
4
5
5
5
5
5
5
5
5
5
5
5
5
5
5
5
9
9
9
9
9
9
9
9
9
9
9
9
9
15
15
15
15
17
44
44
44
44
44
44
44
45
45
45
45
45
45
46
46
46
46
46
46
46
46
46
46
46
46
46
46
46
46
76
76
76
76
76
76
76
78
78
78
79
79
80
80
80
80
80
80
80
80
80
81
81
82
82
82
82
82
82
82
82
82
82
82
82
82
82
82
82
82
84
84
84
84
85
85
85
85
85
88
130
130
130
130
130
130
130
132
132
132
133
133
133
133
134
134
