# Supplementary material for: Sequential label shift detection in classification data: An application to dengue fever
Source: PLoS One. 2024 Sep 16;19(9):e0310194. doi: 10.1371/journal.pone.0310194 (PMC11404796; doi:10.1371/journal.pone.0310194)
Supplement: S1 Data — Full code for the data analysis and simulations presented in this paper is available at https://github.com/ciaran-evans/label-shift-detection. The data used in the dengue case study was made publicly available by [3], and a copy is provided in the repository with the code. (ZIP) [file pone.0310194.s001.zip › label-shift-detection/dengue_output/dengue_mixture_cusum_abrupt_arls_319.txt]

5
5
5
5
5
5
5
5
5
5
5
5
5
25
25
25
25
25
25
25
25
26
26
26
26
26
27
27
27
27
27
27
27
27
27
27
27
27
27
27
27
27
27
70
70
70
70
70
70
76
76
76
76
76
76
76
76
76
80
80
80
80
80
80
80
86
86
86
228
228
228
228
228
229
229
229
229
232
232
232
232
232
232
234
684
684
684
1461
1461
1461
1463
1464
1464
1464
1464
1464
1464
1464
1465
1465
1465
1465
2273
2275
2275
2275
2275
2275
2275
2275
2275
2275
2275
2276
2276
2276
2276
2276
2276
2276
2276
2276
2276
2276
2276
2963
2963
2963
2963
2963
2963
2963
2963
2963
2963
2963
12209
12209
12209
12209
12209
12209
12209
12209
12209
12209
12209
12209
12209
13949
13949
13949
13949
13949
13949
13949
Inf
Inf
Inf
Inf
Inf
Inf
Inf
Inf
Inf
Inf
Inf
Inf
Inf
Inf
Inf
