# Supplementary material for: Sequential label shift detection in classification data: An application to dengue fever
Source: PLoS One. 2024 Sep 16;19(9):e0310194. doi: 10.1371/journal.pone.0310194 (PMC11404796; doi:10.1371/journal.pone.0310194)
Supplement: S1 Data — Full code for the data analysis and simulations presented in this paper is available at https://github.com/ciaran-evans/label-shift-detection. The data used in the dengue case study was made publicly available by [3], and a copy is provided in the repository with the code. (ZIP) [file pone.0310194.s001.zip › label-shift-detection/dengue_output/dengue_mixture_cusum_abrupt_arls_494.txt]

4
4
4
4
4
5
5
5
5
5
5
5
5
5
5
5
5
5
5
5
6
6
6
6
6
6
6
6
6
6
6
7
7
7
7
7
7
7
7
7
7
7
7
7
7
13
13
13
13
13
13
13
13
303
303
303
303
303
303
330
330
330
1849
1849
1849
1850
1850
1850
1850
1850
1850
1850
1850
1852
1852
1852
1852
1853
1853
1853
1853
1853
1853
1853
1853
1853
1853
1853
1853
1853
1853
1853
1853
1854
1854
1854
1854
1854
1854
1854
1854
1856
1856
1856
1856
1856
1856
1856
1856
1856
1856
1857
1857
1857
1857
1857
1857
1857
1857
1857
1857
1857
1857
1857
1857
1892
1892
1892
1892
1892
1892
1894
5551
5551
5551
5551
5551
5551
5551
5552
5552
5552
5552
5552
5552
5553
5553
5553
5553
5553
5553
5553
5553
5553
5553
5553
5553
5553
19429
19429
19429
Inf
Inf
Inf
Inf
Inf
Inf
Inf
Inf
Inf
Inf
