# Supplementary material for: Sequential label shift detection in classification data: An application to dengue fever
Source: PLoS One. 2024 Sep 16;19(9):e0310194. doi: 10.1371/journal.pone.0310194 (PMC11404796; doi:10.1371/journal.pone.0310194)
Supplement: S1 Data — Full code for the data analysis and simulations presented in this paper is available at https://github.com/ciaran-evans/label-shift-detection. The data used in the dengue case study was made publicly available by [3], and a copy is provided in the repository with the code. (ZIP) [file pone.0310194.s001.zip › label-shift-detection/dengue_output/dengue_mixture_cusum_abrupt_arls_58.txt]

2
2
2
3
3
3
7
8
8
8
23
23
23
23
23
23
23
23
23
24
24
24
24
24
24
24
24
24
24
24
24
24
25
25
25
25
25
25
25
25
25
25
25
25
25
248
248
248
248
248
248
248
248
248
248
248
248
248
248
248
249
249
249
249
249
250
250
250
250
250
250
250
250
250
253
253
253
253
253
255
255
255
255
255
255
255
255
255
255
255
255
255
255
255
256
256
256
256
256
256
256
758
758
1024
1024
1024
1033
1033
1033
1033
1033
1033
1033
1033
1033
1034
1034
1034
1034
1034
1034
1034
1034
1034
1034
1034
1035
1035
1035
1035
1035
1035
1035
5264
5264
5264
5264
5264
5264
5264
5264
5264
5266
5269
Inf
Inf
Inf
Inf
Inf
Inf
Inf
Inf
Inf
Inf
Inf
Inf
Inf
Inf
Inf
Inf
Inf
Inf
Inf
Inf
Inf
Inf
Inf
Inf
Inf
Inf
Inf
