# Supplementary material for: Sequential label shift detection in classification data: An application to dengue fever
Source: PLoS One. 2024 Sep 16;19(9):e0310194. doi: 10.1371/journal.pone.0310194 (PMC11404796; doi:10.1371/journal.pone.0310194)
Supplement: S1 Data — Full code for the data analysis and simulations presented in this paper is available at https://github.com/ciaran-evans/label-shift-detection. The data used in the dengue case study was made publicly available by [3], and a copy is provided in the repository with the code. (ZIP) [file pone.0310194.s001.zip › label-shift-detection/dengue_output/dengue_mixture_cusum_abrupt_dds_293.txt]

5
5
5
5
5
5
5
5
5
5
5
5
5
5
5
5
5
5
6
6
6
6
7
8
8
8
8
8
8
8
8
8
8
8
8
8
8
8
10
10
10
10
10
10
10
10
10
10
11
11
11
11
11
11
11
11
11
11
11
11
11
11
11
11
12
12
12
12
12
12
12
12
12
14
14
14
14
14
14
14
14
14
14
15
15
15
15
15
15
15
15
15
15
33
33
33
33
33
33
33
33
33
33
33
39
44
45
45
45
45
45
45
45
45
45
45
45
45
45
45
45
45
45
45
45
65
65
65
65
65
65
65
66
66
66
66
66
66
66
66
66
66
66
66
66
66
67
67
67
67
67
67
67
76
76
79
79
79
80
80
80
80
80
80
80
80
80
80
80
80
80
