# Supplementary material for: Sequential label shift detection in classification data: An application to dengue fever
Source: PLoS One. 2024 Sep 16;19(9):e0310194. doi: 10.1371/journal.pone.0310194 (PMC11404796; doi:10.1371/journal.pone.0310194)
Supplement: S1 Data — Full code for the data analysis and simulations presented in this paper is available at https://github.com/ciaran-evans/label-shift-detection. The data used in the dengue case study was made publicly available by [3], and a copy is provided in the repository with the code. (ZIP) [file pone.0310194.s001.zip › label-shift-detection/dengue_output/dengue_mixture_cusum_abrupt_arls_480.txt]

3
3
3
3
3
3
3
3
5
23
23
23
23
23
28
28
28
28
28
28
28
28
28
28
28
28
28
28
28
28
28
51
51
51
51
51
51
51
51
51
51
51
184
188
189
189
189
189
189
189
189
189
189
189
189
189
189
189
189
189
189
189
190
190
190
190
191
191
191
191
191
191
191
191
191
191
191
191
191
191
191
191
191
191
193
193
193
193
193
193
193
193
193
212
212
212
212
212
212
212
212
212
212
212
212
212
216
631
631
631
631
631
631
631
631
631
631
631
631
631
631
635
4912
4912
4912
4912
4912
4913
4913
4913
4913
4913
4913
4914
4914
4914
4914
4914
4914
4914
4914
4914
4914
4914
4914
4919
4919
4922
4922
4922
4923
4923
4923
4923
4923
4923
4923
4923
4923
4923
4923
4923
4923
4923
4924
4924
4924
4924
4924
4924
4924
