# Supplementary material for: Sequential label shift detection in classification data: An application to dengue fever
Source: PLoS One. 2024 Sep 16;19(9):e0310194. doi: 10.1371/journal.pone.0310194 (PMC11404796; doi:10.1371/journal.pone.0310194)
Supplement: S1 Data — Full code for the data analysis and simulations presented in this paper is available at https://github.com/ciaran-evans/label-shift-detection. The data used in the dengue case study was made publicly available by [3], and a copy is provided in the repository with the code. (ZIP) [file pone.0310194.s001.zip › label-shift-detection/dengue_output/dengue_mixture_cusum_abrupt_arls_64.txt]

3
4
9
9
9
9
9
9
14
37
37
37
38
38
38
38
38
38
38
38
38
39
39
39
39
39
39
41
41
41
42
42
42
42
42
42
42
42
42
42
42
42
42
43
43
43
43
43
43
43
43
43
43
43
43
43
43
43
43
43
43
44
44
44
44
44
44
44
44
44
44
44
44
44
44
44
44
263
263
264
264
276
276
276
276
276
276
276
276
277
279
279
279
279
279
279
279
279
279
279
280
280
280
280
280
280
280
280
280
280
280
280
280
280
284
284
284
284
1972
1972
1973
1973
1973
1973
1973
1973
1973
1973
1973
1973
1973
1974
1974
1974
1974
1974
1974
1974
1974
1974
1974
1974
1974
1974
1974
1974
1975
1975
1975
1975
1975
1975
1975
1975
1975
1975
13093
13093
13093
13093
13093
13093
13093
13093
13093
13093
13093
13093
13093
13093
13095
