# Supplementary material for: Sequential label shift detection in classification data: An application to dengue fever
Source: PLoS One. 2024 Sep 16;19(9):e0310194. doi: 10.1371/journal.pone.0310194 (PMC11404796; doi:10.1371/journal.pone.0310194)
Supplement: S1 Data — Full code for the data analysis and simulations presented in this paper is available at https://github.com/ciaran-evans/label-shift-detection. The data used in the dengue case study was made publicly available by [3], and a copy is provided in the repository with the code. (ZIP) [file pone.0310194.s001.zip › label-shift-detection/dengue_output/dengue_mixture_cusum_abrupt_arls_70.txt]

1
1
1
3
3
3
6
22
37
37
37
37
37
37
37
37
37
38
38
38
38
162
162
162
162
162
255
255
255
255
255
255
255
255
255
255
255
257
257
257
257
257
257
257
257
257
259
259
259
259
259
259
259
1143
1143
1401
1401
1416
1416
1416
1416
1416
1416
1417
1417
1417
1417
1417
1417
1417
1417
1417
1417
1417
1417
1417
1417
1417
1417
1417
1422
1422
1422
1422
1422
2771
2774
2774
2774
2774
2774
6233
6233
6233
6233
6233
6233
6233
6699
6701
6701
7756
7756
7756
7756
7756
7756
7756
7756
7756
7756
7756
7756
7756
7756
7757
7757
7757
7757
7757
7757
7757
7757
7757
7757
7757
7757
7757
7757
7757
7758
7758
7758
7758
7759
7759
7766
7766
7766
7766
7767
7767
7767
7767
7767
7767
7767
7767
7767
7767
7767
Inf
Inf
Inf
Inf
Inf
Inf
Inf
Inf
Inf
Inf
Inf
Inf
Inf
Inf
Inf
Inf
Inf
Inf
Inf
Inf
