# Supplementary material for: Sequential label shift detection in classification data: An application to dengue fever
Source: PLoS One. 2024 Sep 16;19(9):e0310194. doi: 10.1371/journal.pone.0310194 (PMC11404796; doi:10.1371/journal.pone.0310194)
Supplement: S1 Data — Full code for the data analysis and simulations presented in this paper is available at https://github.com/ciaran-evans/label-shift-detection. The data used in the dengue case study was made publicly available by [3], and a copy is provided in the repository with the code. (ZIP) [file pone.0310194.s001.zip › label-shift-detection/dengue_output/dengue_mixture_cusum_abrupt_arls_245.txt]

1
1
2
2
27
27
27
27
27
27
27
29
29
29
29
29
29
29
29
29
29
82
82
82
82
82
82
146
156
156
156
202
202
202
202
202
202
202
202
203
203
203
203
203
203
203
203
203
203
203
203
203
205
205
205
205
205
205
205
205
205
205
205
205
1170
1170
1170
1170
1170
1172
1180
1180
1181
1181
1181
1181
1181
1181
1181
1181
1181
1181
1181
1181
1181
1181
1181
1181
1181
1181
2465
2465
2465
2465
2465
2465
2465
2465
4134
4134
4134
4148
4148
4148
4148
4148
4148
4148
4148
4148
4148
4148
4148
4148
4148
4148
4148
4150
4150
4150
4150
4150
4150
4150
4150
4150
4150
4150
4150
4150
4151
4151
4151
4151
4151
4151
4151
4151
4151
Inf
Inf
Inf
Inf
Inf
Inf
Inf
Inf
Inf
Inf
Inf
Inf
Inf
Inf
Inf
Inf
Inf
Inf
Inf
Inf
Inf
Inf
Inf
Inf
Inf
Inf
Inf
Inf
Inf
Inf
Inf
Inf
