# Supplementary material for: Sequential label shift detection in classification data: An application to dengue fever
Source: PLoS One. 2024 Sep 16;19(9):e0310194. doi: 10.1371/journal.pone.0310194 (PMC11404796; doi:10.1371/journal.pone.0310194)
Supplement: S1 Data — Full code for the data analysis and simulations presented in this paper is available at https://github.com/ciaran-evans/label-shift-detection. The data used in the dengue case study was made publicly available by [3], and a copy is provided in the repository with the code. (ZIP) [file pone.0310194.s001.zip › label-shift-detection/dengue_output/dengue_mixture_cusum_abrupt_dds_330.txt]

2
2
2
2
2
2
2
2
2
2
2
3
3
3
3
3
3
3
3
3
3
3
3
3
3
3
11
11
11
15
15
15
15
15
15
15
15
15
15
15
15
15
15
16
16
19
19
19
19
19
19
22
22
22
22
23
23
23
23
23
23
23
23
23
23
23
23
23
26
27
27
27
27
27
27
27
27
27
28
28
28
28
28
28
28
28
28
28
28
28
28
28
28
28
31
31
31
31
31
31
31
31
31
31
31
31
31
32
32
32
95
95
95
95
95
95
95
95
95
95
95
115
115
115
115
115
115
115
115
115
115
115
115
123
123
123
123
123
123
124
124
124
124
124
124
124
124
124
124
124
124
127
127
127
127
127
127
127
127
127
127
127
127
127
127
127
127
128
128
128
128
