# Supplementary material for: Sequential label shift detection in classification data: An application to dengue fever
Source: PLoS One. 2024 Sep 16;19(9):e0310194. doi: 10.1371/journal.pone.0310194 (PMC11404796; doi:10.1371/journal.pone.0310194)
Supplement: S1 Data — Full code for the data analysis and simulations presented in this paper is available at https://github.com/ciaran-evans/label-shift-detection. The data used in the dengue case study was made publicly available by [3], and a copy is provided in the repository with the code. (ZIP) [file pone.0310194.s001.zip › label-shift-detection/dengue_output/dengue_mixture_cusum_abrupt_arls_251.txt]

2
9
9
9
10
10
10
10
10
10
10
10
10
10
10
10
10
10
10
11
11
11
11
11
11
11
11
11
11
11
11
11
75
75
75
75
75
75
75
75
75
75
75
75
76
76
76
77
77
77
77
77
77
77
79
79
79
79
79
79
79
79
80
80
80
80
80
80
80
80
80
80
80
80
80
80
82
82
82
82
82
82
82
82
4252
4252
4252
4252
4252
4252
4252
4443
4443
4443
4443
4443
6891
6894
6894
6894
6894
6894
6895
6895
6895
6895
6895
6895
6895
6895
6895
6895
6895
6895
6895
6895
6896
6896
6896
6896
6896
6896
6896
6896
6896
6896
6896
6896
6896
6896
6896
6896
6896
9200
9200
9200
11696
11696
11696
11696
11696
11696
11696
11696
11696
11696
11696
11706
11706
11707
11707
11707
11707
11707
11707
11707
11707
11707
11707
11707
11707
11707
11707
11707
Inf
Inf
Inf
Inf
Inf
Inf
Inf
