# Supplementary material for: Sequential label shift detection in classification data: An application to dengue fever
Source: PLoS One. 2024 Sep 16;19(9):e0310194. doi: 10.1371/journal.pone.0310194 (PMC11404796; doi:10.1371/journal.pone.0310194)
Supplement: S1 Data — Full code for the data analysis and simulations presented in this paper is available at https://github.com/ciaran-evans/label-shift-detection. The data used in the dengue case study was made publicly available by [3], and a copy is provided in the repository with the code. (ZIP) [file pone.0310194.s001.zip › label-shift-detection/dengue_output/dengue_mixture_cusum_abrupt_dds_442.txt]

1
1
1
1
1
1
1
1
2
2
3
3
3
3
3
3
3
3
3
3
3
3
3
3
3
4
4
4
4
15
15
15
15
15
15
15
15
20
20
20
20
20
20
20
20
20
20
20
20
20
20
20
20
25
25
25
25
25
25
25
25
26
26
26
26
26
26
26
26
26
26
26
26
26
26
26
29
29
29
29
29
29
29
29
29
29
29
29
29
30
30
30
32
32
32
32
32
32
33
33
33
33
33
33
33
33
33
33
33
33
33
33
33
34
34
34
34
34
34
34
34
34
34
34
34
34
34
36
36
36
36
36
36
36
36
36
36
36
36
36
36
36
36
40
40
40
40
40
40
40
40
40
40
40
44
44
44
44
45
45
45
45
45
45
45
45
45
45
47
47
47
