# Supplementary material for: Sequential label shift detection in classification data: An application to dengue fever
Source: PLoS One. 2024 Sep 16;19(9):e0310194. doi: 10.1371/journal.pone.0310194 (PMC11404796; doi:10.1371/journal.pone.0310194)
Supplement: S1 Data — Full code for the data analysis and simulations presented in this paper is available at https://github.com/ciaran-evans/label-shift-detection. The data used in the dengue case study was made publicly available by [3], and a copy is provided in the repository with the code. (ZIP) [file pone.0310194.s001.zip › label-shift-detection/dengue_output/dengue_mixture_cusum_abrupt_arls_279.txt]

6
6
6
6
6
6
6
6
6
6
6
6
24
24
24
24
24
24
24
24
24
24
24
24
24
24
24
24
24
27
27
27
27
27
27
27
27
27
28
28
28
28
28
28
28
28
28
28
28
34
34
34
34
34
34
34
35
35
35
35
35
35
35
35
35
35
35
35
35
35
35
35
36
36
36
36
36
36
36
36
36
39
39
39
39
1400
1400
1403
1403
1403
5030
5030
5030
5030
5031
5031
5031
5031
5031
5036
5036
5037
5037
5037
5037
5037
5037
5037
5037
5037
5037
5037
5037
5037
5037
5037
5040
5040
5040
5041
5041
5041
5042
5042
5042
5042
5042
5042
5042
5042
5042
5042
5042
5042
5044
5044
5044
5044
5044
5044
5044
5045
5045
5045
5045
5045
5045
5045
5045
5045
14093
14093
14093
14093
14093
14093
14093
14093
14093
14093
14093
14093
14094
14094
14094
14094
14094
14094
14094
14094
14094
