# Supplementary material for: Sequential label shift detection in classification data: An application to dengue fever
Source: PLoS One. 2024 Sep 16;19(9):e0310194. doi: 10.1371/journal.pone.0310194 (PMC11404796; doi:10.1371/journal.pone.0310194)
Supplement: S1 Data — Full code for the data analysis and simulations presented in this paper is available at https://github.com/ciaran-evans/label-shift-detection. The data used in the dengue case study was made publicly available by [3], and a copy is provided in the repository with the code. (ZIP) [file pone.0310194.s001.zip › label-shift-detection/dengue_output/dengue_mixture_cusum_abrupt_arls_286.txt]

2
2
2
6
6
18
18
18
18
18
18
18
19
19
19
19
19
19
19
19
19
19
19
19
19
19
19
41
41
41
41
41
55
55
55
55
55
56
57
57
57
57
57
57
57
57
57
57
57
57
57
57
70
70
70
70
70
70
70
70
70
71
71
71
71
71
71
71
72
72
72
72
72
72
72
72
72
73
73
73
73
73
73
73
73
73
73
73
1953
1953
1953
1953
1953
1953
1953
1953
1953
1953
1953
1953
2131
2144
2144
2144
2144
2144
2144
2144
2144
2144
2144
2144
2144
2144
2144
2144
2937
2937
2937
2938
2938
2938
9750
9750
9750
9750
9750
9750
9750
9750
9750
9751
9751
9751
9751
9751
16046
Inf
Inf
Inf
Inf
Inf
Inf
Inf
Inf
Inf
Inf
Inf
Inf
Inf
Inf
Inf
Inf
Inf
Inf
Inf
Inf
Inf
Inf
Inf
Inf
Inf
Inf
Inf
Inf
Inf
Inf
Inf
Inf
Inf
Inf
