# Supplementary material for: Sequential label shift detection in classification data: An application to dengue fever
Source: PLoS One. 2024 Sep 16;19(9):e0310194. doi: 10.1371/journal.pone.0310194 (PMC11404796; doi:10.1371/journal.pone.0310194)
Supplement: S1 Data — Full code for the data analysis and simulations presented in this paper is available at https://github.com/ciaran-evans/label-shift-detection. The data used in the dengue case study was made publicly available by [3], and a copy is provided in the repository with the code. (ZIP) [file pone.0310194.s001.zip › label-shift-detection/dengue_output/dengue_mixture_cusum_abrupt_arls_292.txt]

6
6
6
6
6
8
8
8
8
8
8
8
8
8
8
8
8
8
75
75
75
177
177
185
187
187
187
187
188
188
188
188
188
188
188
188
188
188
260
260
260
260
260
260
260
260
260
261
261
261
261
261
261
261
261
261
261
439
439
439
898
898
898
898
932
932
932
933
933
933
933
1039
1039
1040
1040
1040
1040
1040
1040
1040
1420
1420
1420
1420
1420
1422
1422
1423
1423
1423
1423
1423
1423
1423
1423
1423
1423
1423
5566
5566
5566
5570
5570
5570
5570
5570
5570
5570
5584
5584
5586
5586
5586
5586
5586
5586
5586
5586
5588
5588
5589
5589
5589
5589
5589
5589
5589
5589
5589
5589
5589
5589
5589
5589
5590
5590
5590
5590
5590
5590
5590
5591
5591
5591
5591
5591
5591
5591
5591
5591
5591
5591
5591
5591
5591
5591
5591
5591
19155
19155
19155
19155
19155
19155
19155
19155
19155
19155
19155
19155
19155
